# Supplementary material for: Genome-wide analysis of R2R3-MYB genes in cultivated peanut (Arachis hypogaea L.): Gene duplications, functional conservation, and diversification
Source: Front Plant Sci. 2023 Feb 14;14:1102174. doi: 10.3389/fpls.2023.1102174 (PMC9971814; doi:10.3389/fpls.2023.1102174)
Supplement: Supplementary file 7 [file Table_1.xlsx]

## Sheet: Table 1
Supplementary Table 1. Sequence information of 196 peanut and 126 Arabidopsis R2R3-MYB proteins .
Gene Name	Protein Sequence
arahy.00I77L | AhMYB084	PQMGRSPCCSHEHVRKGAWSLEEDEKLKAYIYTYGPGSWRTLPDKAGLERCGKSCRLRWFNYLRPGIKRGRLSRDEEQTILRLHALLGNRWSAIAKHLPNRTDNEIKNYWNSSLNKNNHLLHTPPHHQQQQLHVPCLLNKMANSFSGNQAAKALFSKLMNGDEKGEAIQASSVPADHHSWHCAESCNSTLSFLDDTIAEAPEFIQMLSGKPQSIRSVMPPSSPSMASTLRAYALPLILFAFAMLYQLLLIPNYFPPSHYDVLKIDTYSPVDKVRDSYHTLQSNWNSSPQVPDTCQFLKIQYAYELLTNPSWKRDYDLFGIDDQLHILENASKNCAGKRISELDLPLLDVPPPSGPIDHSHKVITALDFQSIFPVTKPWLIQLYSSGSKRCAQFSESWNK…
arahy.02XPQ8 | AhMYB040	MGRKPCCEKKGLKKGPWTAEEDEILSNYIKNNGGHGSWRSLPKITGLLRCGKSCRLRWTNYLRPDIKRGPFTSEEEKLVIQLHGILGNRWAAIASQLPGRTDNEIKNLWNTHLKKRLKNMGIDPKTHEPVASPHYPLDKAHSSSISTRHMAQWESARLEAEARLSTESSKFNKNNPSSLGEGKSTNESDYFLRIWNSEVGEAFRSVGKSENKGGCCQSDSPISAGSCSNKCESIYNVTAELALNQLGTSNNGIGGNHVKEELVLCAEEEGMVLHGSDSSCSNELEDSSDTALQLLLDFPINNDMSFLEGNSFDCNI
arahy.03W370 | AhMYB177	KNTFERQIKDIKKQEEQCNREFKKKGHIVTWTQEFQEDDILREHIGIHGTENWAIIASKFKDKTTRQCRRRWYTYLNSDFKKGGWSPEEDMLLCEAQKLYGNRWTEIAKVVSGRTDNVVKNRFSTLCRKKQKYEALAKENSISLQINSNNKKIVFQHAYNTDATSESAISIKKMRRAHITDDGGKIKFGDRSHLRNGTSINQHPRTPFAVLAQNSQNINNLLDELQICNAKFSSSAQNNKTQGTFLKRDDPKIDALMQQAELLSSLAQNIDTEDMDQSLENTWKSSTDTTLDWQMDLYEDSPASSEYSTGSTILPLSAGDIIEHSSHRDIETEMKTTQIEDKKEVDGCERGVLVTATLDQVDMLPNSEEQINNDSAVSASSRVEFGSPVQVTPIFRSLA…
arahy.0K1PR5 | AhMYB073	MISNNNKNNEDGESWRDDLRKGPWTPREDAILIEQVEKCGKGNWSLIRKNSELRRSGKSCRLRWSNHLNPDLKKGPFSEKEEKTIDDLHAKFGNKWALMATKVSRRSDNDIKNFWNSRMKKRLREYPPQITVQQAQHFSSSPFYSVLASCYPKNNLNVELPSNISAANPPPNHNQKQPNQNDSSSSSSSFSYTNNNASFVLPLTHVSPYCKSSGLLNDVVMEGNALCRKGKSKMDATIVIGREEEELADKRKIIEEPPLPPVGTSKEEEIATIIATQSSSHQLISTEKNDNGGCNNNKEALNNSMPQMDDELLSILKNCPIYSPVRKWYKVDDDEDSLMMMEI
arahy.0KDF2J | AhMYB131	MGRSPCCEKEHTNKGAWTKEEDERLINYIKLHGEGCWRSLPKAAGLLRCGKSCRLRWINYLRPDLKRGNFTDEEDELIINLHSLLGNKWSLIAARLPGRTDNEIKNYWNTHIKRKLYSRGIDPQTHQPLNAAPAPSTKTITPPPTTTAVPPTATNNNENKKRTYNSSDNSINFRLFGVACAKNNNTDGTDYYSSGGGDEDSNSSSGVTTELEAYPKLNLDLSLGLPSPLSSIIHTQNPKRHRQQLQAAYSFCVCQTLGFQKSNNQPCACKPKPGAATASAGGASNNSSNDNNVYNRFQFTS
arahy.0VA8DK | AhMYB179	MGKGRAPCCDKSQVKKGPWSPAEDLKLIAFIQKHGHENWRALPKQAGLMRCGKSCRLRWINYLRPDVKRGNFTAEEEETIIKLHKAMGNKWSKIASRLPGRTDNEIKNVWNTHLKKRLTAAKSSDSRADNANDGSKIESSVTSPSSSSSESFFSNETPKTNNNNPCNETNDHISQIDDDDQDSGGKLLQEVVGITEETKGSSNSSSSTSLSSSLENKKHDEDQQQLVSPTLLNCVGPYDVDVTLEEVDKPNNNNLETKEDCDFWKMLDNIESFLSSNEASPPPPQCQTSPPNLVHQDDDEAMMMMMWSHEFENVLGTVVGEATTKGSNNKAHQQEIIMDPSNDVFDLDLVTRPPEPDQLESELDLGYIQLWPSLPPNTIL
arahy.11M5G4 | AhMYB049	MSFSSKSNNKNIISCSSEDDNNNKDNELRRGPWTHEEDDLLKMCIAIHGEGRWNFLAKSSGLKRTGKSCRLRWLNYLKPDVKRGNLTPQEKLLIFELHSKWGNRWSKIAQQLPGRTDNEIKNFWRTRIQKQVKYFKIDTLWRTRFVDESKESYQEQNQNQALIIPTMSLDCVTQMQQYPSLIEEATPTPAKTQIIPCERPSCMMNGASSNCVDYSDYENNNNNGSSCMSFTESTNMANMVQFEALDNITNAYGMDALNIDMECQVSQNNWLDKDFVCTMWNMNMHG
arahy.12J3VU | AhMYB031	MGRSPCCEKEHTNKGAWTKEEDERLINYIKLHGEGCWRSLPKAAGLLRCGKSCRLRWINYLRPDLKRGNFTDEEDELIINLHSLLGNKWSLIAARLPGRTDNEIKNYWNTHIKRKLYSRGIDPQTHQPLNAAPAPSTKTITPPPPTTTVPPTATNNNDNSINFRLFGVACAKNNNTDGTDYYSSGGGDEDSNSSSGVTTELEAYPKLNLDLSLGLPSPLSSIIHTQNPKRHRQQLQAAYSFCMCQTLGFQKSNNQPCACKAQPGAATGSAGAASNNSSNDNNVYNRFQFTS
arahy.182QYD | AhMYB174	MVRTPLCDKSGMRKGTWTAEEDKKLVAYVTRYGCWNWRLLPKFAGLERCGKSCRLRWMNYLRPNIKRGNYTQEEEDTIITLHQNLGNRWSLIAANLPGRTDNEIKNHWHTVLKKRIQDKSSSSSSSSSSGTGKGSRTGKAKASSKVKNNNNNNHDSPTTIMEQDFNSDSSSENSNNNIGGSCDDRHNNSSLSPQPSSSGFSCITTDTETAAINHEDNNLIILENNNNDYGELGFFDAYDEPVSEDFWTEPYLTDFSYVPPSSEEYFLNPIWDIEFWGQNSLYLE
arahy.197TZ3 | AhMYB021	MGRSRSGYDESGLKKGPWTPEEDRILVDYINKNGHGSNWRALPKIAGLNRCGKSCRLRWTNYLRPDIKRGKFSQEEEKLIINLHQLLGNKWSAIASHLPGRTDNEIKNFWNTNLRKKLLRMGLDPVTHRPRLDHNHNHNQLQLLSNLQHLLLAANILNNNNNNNPLLSTLLINSDNAKLQILQNMLQILATTTTNNNNLAPNLEPLLNHQQFGPLTSSSSSSSVPNGFYESLGLNESMLQNLICSNDSFPCQNQPNFQNFEAPPHDDNVNNNNEKVVVDGTNSSSPTTPLNCYSLPNLVSASSPHHACSNKVNNNNNNNNNNNNNNNNNNNNNNNNNSPTSTNNFEMWADFMYEEASDAYWKHIIDQESNQP
arahy.1KM4NQ | AhMYB116	MGRTPCCEKNGLKKGPWTPEEDQKLVDYIHKHGYGNWRTLPKNAGLQRCGKSCRLRWTNYLRPDIKRGRFSLEEEETIIHLHSILGNKWSAIASRLPGRTDNEIKNYWNTHIRKRLLRMGIDPVTHSPRLDLLDLSSLFGSSISHINNNMQHHLNPELLKLATSLFSHTNSLDNSHNQIISSDVSLSFPQANFLESNNNVDSAYPSNLMNTSDYWHADNNNIGIASTSSPCYVTDQLPTSYYYNNNSNNYYCHHASLVDPPMSETSTFHSNNSSSNTYVNGNNSSTEDERESYVSTNNSVLRFEIPDMLDVNAFV
arahy.1LQ424 | AhMYB141	MGGVAWTEEEDHLLKKCIQQYGEGKWHRVPLLAGLNRCRKSCRLRWLNYLRPNIKRGNFAEEEVEMIVKLHKLLGNRWSLIAGRLPGRTANDVKNYWNCHLSKKLNAMEGEERSQATKNVEVIRPQARNIGTSSSMKRRRGIQGESSSPIESDLLAQQEISGMSSTMSFDADGQSHHNMLESQLENNIYSCLEQQDIVGELPMDFRFEGGVEEIINAGEGSSGQWDWDDLLLDMDLYKDFATN
arahy.1X4EZ2 | AhMYB122	MGRSRSGYDESGLKKGPWTAEEDRILVDYINKNGHGSNWRALPKIAGLNRCGKSCRLRWSNYLRPGIKRGKFSQEEEKLIINLHQLLGNKWSAIASHLPGRTDNEIKNFWNTNLRKKLLRMGLDPVTHRPRLDHNHNNQLQLLSNLQHLLLAANILNNNNNNNNALLSTLLINSDHAKLQILQNMLQILATTTTTNNNNLALNLEPLLNHQQFGPLTSSSSSSSVPNGFYESLGLNESMLQNLICSNDSFPCQNQPNFQNFEAPPHDDNQHNMNGGSCMMKSENVNNNNNEKVVVDGTNSSSTPTTPLNCYSLPNLVSASSPDHEYSNKVNNNNNNNNNNNNNNSPTSTNNFEMWTDFMYEEASDAYWKHIIDQESNQP
arahy.26LA0S | AhMYB166	MEDSSNNNNTCDDSKICPRGHWRPAEDEKLRQLVEQYGAQNWNSIAEKLQGRSGKSCRLRWFNQLDPRINRRPFTEEEEERLLAAHRIHGNKWALIARLFPGRTDNAVKNHWHVIMARKQREQSKICGKRTFQDMMIFNNNNDSNSSSSSSNIIKRPARVIGLEYSRFFDFRNLDSNKASTSWNFASSVPPTVTDSFRKGGGGKDYFTINGSNIYLPEGSRTSDRFYCRVFPGPSTTTTATTAPFGSSNGFSSSLQNYKRIVPNPFAFKGSSTEKEKEEDHEPKNEVPFIDFLGVGVSSS
arahy.278RZN | AhMYB074	MVRTPLCDKSGMRKGTWTPEEDKKLVAYVTRYGCWNWRLLPKFAGLERCGKSCRLRWMNYLRPNIKRGNYTQEEEDTIITLHQNLGNRWSLIAANLPGRTDNEIKNHWHTVLKKRIQEKSSSSSSSGTGKGSRTGKAKASSKVKNNDNNNYDSPTTLMEQDFNNIGASCDDRRHNNSPLSPQPSSSGFSCVTTDTETAAINHEDNNLIILENNNNDYGELGFLDAYDEPVSADFWTEPYLIDFSYVPPSSEEYFLNPIWDIEFWGQNSLYLE
arahy.28HNJ2 | AhMYB064	MGHRCCTKQKIKRGLWSPEEDEKLLRYITTHGHKRLQRCGKSCRLRWINYLRPDLKRGSFTLEEEQIIIDIHRILGNRWAQIAKHLPGRTDNEVKNFWNSCIKKKLISQGLDPQTHTLLSSHRRITTSSSSNFSNNNNDSFLIITSNMPNSANNNAPIIETSQGLSSSSSLPTNNQAQPSVVQAPSSIVTSSDFCYEPSRIIENNNSNNSNVSNIICSHNYSRMNNSIPSKNSLLWNSRTDHDAEDFRVQTLEEGQGMQHSLHAADDDDDDEIREANNIIEMNTNASLEGSNNDNNNNNNFDFGLLESVLNSEFMSHDINYMDELAWNF
arahy.2BK3KU | AhMYB142	MGRKPCCEKKGLKKGPWTAEEDEILSNYIKNNGGHGSWRSLPKITGLLRCGKSCRLRWTNYLRPDIKRGPFTSEEEKLVIQLHGILGNRWAAIASQLPGRTDNEIKNLWNTHLKKRLKNMGIDPKTHEPVASPHYPLDKAHSSSISTRHMAQWESARLEAEARLSTESSKFNKNNPSSLGEGKSTNESDYFLRIWNSEVGEAFRSVGKSENKGGCCQSDSPISAGSCSNKCESIYNVTAELALNQLGTSNNGIGGNHVKEELVLCAEEEGMVVHGSDSSCSNELEDSSDTALQLLLDFPINNDMSFLEGNSFDCNI
arahy.2DN1X0 | AhMYB014	MKERQRWRAEEDALLRAYVKQYGPREWNLVSQRMNTPLNRDAKSCLERWKNYLKPGIKKGSLTEEEQRLVIRLQAKYGNKWKKIAAEVPGRTAKRLGKWWEVFKEKQLRQKKEINRITEPINDSKYEHILESFAEKLVKDSPSPSFVMASSNGPFLHADAPAPASPVLPSWLSNSHSHSATTGPPNSPSVTLSLSSPTVAAPPFPWMQPERAPDNASFALGNVPLCGPFPASGDNMLISELVECCKELEETHHALAAHKKEAAWRLRRVELQLESEKASRRREKMEEIEAKIKALEEEQKAALSRIEAEYREQLAGLRRDAETKEQKLAEQWAAKHLRLTRFLEQAGCKLGLPEQHGR
arahy.2DQF79 | AhMYB161	MMMSSQHFNNGGSDGGGRFFPSLPVPPSSFPLVVPPPPPSLSNTSGVVVMSHHHHHANGVENPELIMMGLQILSSSKWKMGTNNNSENKSLSLKIGDEEDEIDGGEEREEGNSKGPCSSSSNGGKIGHVKLCARGHWRPAEDAQLKALVSQYGPQNWNLIAEHLKGRSGKSCRLRWFNQLDPRINRRAFCEEEEERLLTAHRMYGNKWAMIARLFPGRTDNAVKNHWHVIMARKQREQSSMYRRRKPPPVFSPPSVEEGVVLLPPPKALELTLSSNNNNVASDDQLTISDESVSTELTAPTSFFHKIGQGVGGMNVGYEKFYGGWNNGNLKCVDQSNFSESNNSSSEVSVSESVGTTNRSYLSISGESENHNIRNKINNMPAFIDFLGVGAT
arahy.2NJL2D | AhMYB147	MGRAPCCDKANVKKGPWSPEEDAKLKSYIEQHGTGGNWIALPQKIGLKRCGKSCRLRWLNYLRPNIKHGSFSEEEDNIICTLYVSIGSRWSIIAAQLPGRTDNDIKNYWNTRLKKKLLAKQRKLDQPPPIPYCNSSSNSSSSSSVPQLVVPPAPPSIHDYDLTSLISSFPQQHHLYPPPNMYHHQQGFESLLIDDDLSHLMACVVSNNQQMEVQQGFYGSTTSTESTTTTSWGPDMTSLVNYSSPPPPPPPLLYQDDASPASSSHTSHVTPIQ
arahy.36ZEN1 | AhMYB101	MGRIPCCEKDNVKRGQWTPEEDNKLSSYIAQHGTRNWRLIPKNAGLQRCGKSCRLRWTNYLRPDLKHGQFSDSEEQTIVKLHSVFGNRWSLIAAQLPGRTDNDVKNHWNTKLKKKLSGMGIDPVTHKPFSHLMAEIATTLAPPQAAHLAEAALGCFKDEVLHLLTKKPISFQGQHSTMTQGNNITDYINCKPEEKDDTVEKIKLGLSKAIQEEPEMMPSNKHWDSSAATSASYAMSYSVFPPMPGFQYNPVPFGSKGDASPWSQSVCTGSTCTAVDQQNQLHEKLEENGDDSEATKEIRNLSNIFNSDCVLWDLQADDLMNPMV
arahy.3BBB4R | AhMYB097	MGRPPCCDKTNVKRGLWTPEEDAKILAYVSNHGIGNWTLVPKKAGLNRCGKSCRLRWTNYLRPDLKHDNFTPQEEELIINLHAAIGSRWSLIAKRLPGRTDNDVKNYWNTKLRKKLMNMGIDPVTHKPVSQVLSDLGSINGLPSTGNQIGLAANKDLMNNMLPTRTEPSNPMVEQTQEEQAQFWENQVQYQQVLASECVQPNVVFSEAASSSSSSSSSNLTQLSSPQQSYNCHNSQITPPCSSSFDWSDFLHGDSIMWSEMQQCDPQRVMSSSEAFGAVACGASMCEGRSNSGDSFVDGILDRDSEIRAAFPELLDDAFDY
arahy.3F6TQT | AhMYB020	MGRSPCCEKAHTNKGAWTKEEDDRLISYIRAHGEGCWRSLPKAAGLLRCGKSCRLRWINYLRPDLKRGNFTEEEDELIIKLHSLLGNKWSLIAGRLPGRTDNEIKNYWNTHIRRKLLSRGIDPATHRPLNDSSASHHHHNNQEQQQQQQQPSSLVAAATTTTISFASSVSASASAVKQEQDTITTTTATTTTTTSATCNANMFGIMEKKNKKDYSKGSSMERCPDLNLELTISPPRHLDEPDHQKYSGIERALCFVCSLGLQNSKDCRCGFDTNANANGGTNSNGTTTTTTTTATGAGYDFLGLKTGSVWDYRSLEMK
arahy.3JX01Z | AhMYB130	MGHHSCCNQQKVKRGLWSPEEDEKLIRYITTHGYGCWSEVPEKAGLQRCGKSCRLRWINYLRPDIRRGRFTPEEEKLIISLHGVVGNRWAHIASHLPGRTDNEIKNYWNSWIKKKIRKPSSAATNNASSQTSVDHSSHFSYNNYTNSNQLLDLHQDNLTPKQPLHQESLFSSTYPLFMFDTSSLDGTTTDNSLRVDQIFQDANVGLSSETWNLSHHQNPVQALAAPPSTTFAVAVGLDTTNYLPPLIENVESMVPVEVQSCSMEEVGDGALDCLQLQRQQDQLNAWVESTHQQCPNFLFWDNVEGPIGGEQELAPNSSSNKTSALSQFPL
arahy.3QKK9N | AhMYB153	MSFSSKSNNKNIISCSSEDDNNNKDNELRRGPWTHEEDDLLKMCIAIHGEGRWNFLAKSSGLKRTGKSCRLRWLNYLKPDVKRGNLTPQEKLLIFELHSKWGNRWSKIAQQLPGRTDNEIKNFWRTRIQKQVKYFKIDTLWRTRFVDESKELYQEQNQNQALIIPTMSPDCVTQMQQYPSLIEEATPTPAKTQIIPCERPSCMMNGASSNCVDYSDYENNNNNNGSSCMSFTESTNMANMVQFETLDNITNAYGMDALNIDMECQVSQSNWLDKDFVCTMWNMNMDELSHFRSIQNQ
arahy.3V4BES | AhMYB108	MGRAPCCEKVGLKRGRWTAEEDRILTQYIEEHGEGSWRSLPKNAGLLRCGKSCRLRWINYLRSDVKRGNITPQEEEIIVKLHAVLGNRWSVIAGHLPGRTDNEIKNYWNSHLRRKIYCFMKSLNDYSSFPPTIDIAALKASKRRAPTRSTAPNKNLELRDTKEVIMLQQVQQSIQKNNGDHDDHEAFNDEELGAYEWLDDEIMKLSYMFEGGMLVNYGDNNNENDEEENKSVSDWNTTSATTPPSSSSCSSSSVSSVYDWHHHHHHDIHLASGSVQSYNNNQWDLFEQDQIPTTLWGR
arahy.3X5LAV | AhMYB178	MAKSCSSEKNNNNGLKKGPWTPEEDQKLIDYIQKHGHGKWRTLPKNAGLKRCGKSCRLRWANYLRPDIKRGRFSFEEEEMIIQLHTVLGNKWSTIAANLPGRTDNEIKNYWNTHIKKKLLKMGIDPITHTPRLDVLQLSSILSSTLYNNNNSPQINNNYYPTLFGIGSSSVANNPSQVLSLLASLLSYQSRNNDNILNQQIRTELSPTENNSNFSQKYFIQQNQLGTISPLLLQNQIHLNPSQAFQPNQPCANNFHVETQNMKSKLEPQIPFNHQNTLPNLWHYNGGGYMANQQGFPSLLENNQILCREEIMANFNLMNSMLSTSTASSSSPSNLNSSSSTTFVNGTTTTEDERDSYGSNMLMYKYNISNRLNNSGLL
arahy.410C0R | AhMYB080	MERGFDRRYIKKGPWSREEDEVLQEHVNKYGARDWSSIRSKGLLPRTGKSCRLRWVNKLRPNLKIGCKFTEEEEKLVIELQGQFGNKWAKIATYLEGRTDNDVKNFWSSRRKRIERMLRKPSITSSKMQNKNKEKVPLSQVQFEEVSSNKPEENIPCGNYLPYYTAPYMGNTEEFKMVNLPDLTKPNHQNLESDINTSSQAFEATPLHVVPSFESSTTEYTFPQIPNEPQLEFPVFPEPIDDPYFFDMLEQKSVQNKIGTTVGLDGKPQNESAKCFFEDIPTEIFEYFDHTPTSSDQ
arahy.44B081 | AhMYB157	MGRHSCCYKQKLRKGLWSPEEDEKLLNYITKHGHGCWSSVPKLAGLQRCGKSCRLRWINYLRPDLKRGAFSEQEEKLIIELHALLGNRWSQIAAQLPGRTDNEIKNLWNSCLKKKLRLRGIDPNTHQPLSSSHNNDNKQHHHQPSTTTDHPNSSSIDNNHPQQESSSLFLDTPTTTTTTTTTSSSHDIVGYLSFTNNNNNNIYGTTPTSLCFTPTSATTSSSSDLNSAMFTSLFPPQIMKPAATTTEPLNWESSSFIDSTSTIAWGQESTALEAAQKVDDINKWSEYLNSNINPFFLANNNTITLPSPSIYTTNDEIKPEAFINVDESNTIASWHQTTTGSASTHHQPPFQQPSDLYTKDLHTRFSLAFGQTM
arahy.45JDUT | AhMYB051	MVRSQGYDKISVKRGVRSPEEDAKIVAFVSKHGPSNWTSVPKKAGLKRCGKSCRFRWTNYLRPDLKQDTFTSQEEDLIIKLHAAIGSRWFIIAQQLPGRTDNDVKNYWNTKLKKKLSQMGIDPVTHKPFSKLIADYGNIEGSYSQKPTNQTSFINNKDLKSSILLNSEPYQTLKPQGVISRITNNNNNNNSQQQTLQMEPITDKTNLSFNSLTDLTMMPTVIGSTDCGIMTENETITSSSSSSCSTPDQDASPVASHFRWNDFLLEDAFVPTADNNDQEMVKAGFLSKELLVCRIENVSRQSWNNKEARSQHEAISNDFQLSSSSSSYETSFVEAMLDQENEMFLNFPHLMEEPSHY
arahy.46VNPQ | AhMYB079	MRKPDNNMGKDKMGNNNTIIKSKLRKGLWSPEEDEKLLRYMLTSGQGCWTDIARNAGLQRCGKSCRLRWINYLRPDLKRGAFSPQEEDLIVHLHSILGNRWSQIAARLPGRTDNEIKNFWNSTLKKRFKLSTNNTPSPNNNNSSSDDSSSDPNNANGIMMVHLNEQHHDLMAMSMCMDSSYSSSSTSSSISSMHQQQAAPMVFSDPFSILINNNNNDVPQCLMTQFGGMVEEGHNGNYGIIGSNNKIGLERELSLPPLESDNNAPIIDVKNHNNHFNHHHHSSCFNNAHHQIHQKVSKVEELFGFGNNNNNDHHGHQQLHQGENLKIGEWDLEGLMQDMSSFPFLDFQVE
arahy.47HK44 | AhMYB011	MGRPPCCEKIGIKKGPWTPEEDIILVSYIQEHGPSNWRSVPTNTGLMRCSKSCRLRWTNYLRPGIKRGNFTDHEEKMIIHLQALLGNRWAAIASYLPQRTDNDIKNYWNTHLKKKLAKNQSGAAEDGGDYQDGNSSRSQPKGQWERRLQTDIHMAKQALSEALSLSKSSNNNNNILSESSSSYDASTFVTRTSHAASSSSSSYASSYENISKLLENWMKSPNSCAEMTTNSGNSFSSNNSEADHGFDSLLSFKSDDERKPKYLSSSEAQQQVPLTLLEKWLFDDGAAQCHEDLMNMSLEESTSGLF
arahy.4A4JN6 | AhMYB058	MMMSSQHFNNGGSDGGGRFFPSLPVPPSSFPLVVPPPPPSLSNTSGVVVMGHHHHHHANGVEDPELIMMGLQILSSSKWKMGTNNNSENKSLSLKIGDEEDEIDGGEEREEGNNKGPCSSSSNGGKIGHVKLCARGHWRPAEDAQLKALVSQYGPQNWNLIAEHLKGRSGKSCRLRWFNQLDPRINRRAFCEEEEERLLTAHRMYGNKWAMIARLFPGRTDNAVKNHWHVIMARKQREQSSMYRRRKPTPVFSPPSVEEEGGVLLPPPKALELTLSSNNNNVASDDQLTISDESVSTELTAPTSFFHKIGEGVGGMNVGYEKFYGGWNNGKLKCVDQSNFSESNNSSSEVSVSESVGTTNSQSFLTIGTGHYFHDSLTTLEHLINNKFSNLQMRDMLAI…
arahy.4B15T0 | AhMYB123	MPRQINKDNDDDNNNREDNYNDGVVAKEENGGGEKSLRGKTKKGPWTLSEDIMLREYVMKYGEGNWNCVQKNSGLARCGKSCRLRWANHLRPNLKKGSFSKEEEDLIVQLHAKLGNKWARMAAQLPGRTDNEIKNFWNTRVKRCQRAGLPLYPPQVLHEANVYHLQQHLKPQPSSSSSSSFSFSPLFMSSSNHQEINQLKLIAHPSTNQQNPPHSSCLSNNNPQPYPQFKFPNENPNITNSGNLGFPLSPISITSSLFHQSYNNVNNSSNNDYHLGSYNYGFHSNNSDTNNNNINNNNVKIMPNSPFEALPPLIQGSNNNNEASLSQSSPPLSSTTPTSSHASGNNGYLIGGGASNMATNGDGGRSGVAPLSPPQENGGGGLLGAVLVEAQSLCNNNDK…
arahy.4RT16T | AhMYB136	MSTMTNKCDGRKVSKVRRSSSSVEEDSGESNIGGEGHLKKGPWTSAEDAILVDYVKKNGEGNWNAVQRHSGLARCGKSCRLRWANHLRPDLRKGAFTEEEERRIIELHAKMGNKWARMAAELPGRTDNEIKNYWNTRIKRMQRAGLPIYPPDVCLRVMHGNQESVNVGTLRDEANQHDDLSQTDTLDIPELDFKLVKVCPGLSYGPSICDIPESSMVEMSSDSSHGYNHMFPVMPPSKRLRESDMQYGYLDSCISDTVPIFEQYGDYTCDKISDHTQLSSPCDPILNTSDQFHGDDTYGSHATLNGNTSSSVPLPGAMKLELPSLQYFETQHGIWGTPASPLPSLESVDTMIQSPPAKPSPSDPVSPERSGLLEAIIYQPKQLQVANNNSLQATPNDCV…
arahy.4RT3BY | AhMYB056	MGRAPCCDKANVKRGPWSPEEDEKLKNYIDKYGTGGNWIALPQKVGLKRCGKSCRLRWLNYLRPNIKHGQFSEAEDRVICNLFATIGSRWSIIASQLPGRTDNDIKNYWNTKLKKKMMMAVHDNSNNNNILSSSILQRKPPTPPHHEQVTLLSMLQNNPTSSSFISHHGPADGSSYSSYSSSLLSSGGNNSSTSNSNSNFQGQESNLMGHSMFVFGGEATTNSCSSSDASCSNNNNNNHVIEHDHHHHGTFVDLYNNNNNGGILWGENPLVEDYGIVEEIKELTATTTITTSTANCNNNFLFAEKKTDERVMYYY
arahy.4S0WAJ | AhMYB004	MNGNSSSNSVHHENDVIPFLHHEYGGNNNKVTTTNNNSMCRLGLPLTAIDRFLCSQQQSQVLHNDDSVFDEDFLQTRFSNCYYGGGSNNPYYKLVWPNCTTQEASIVVHHDNNQQEGFNNWLQQIPTLCHNQEDVHQALGKTNVKVVGRNPKKASSSSSVSLIKGQWTPEEDRKLEKLVKQHGTRKWSQIAEKLEGRAGKQCRERWHNHLRPDIKKDGWSEEEERILVETHAKVGNRWAEIAKHIPGRTENSIKNHWNATKRRQNSRRKNRKPSSSTNSNNNGKPQSSILQDYIRSQTLIGTNNINAPITTTNSTPTITSESECDNNNPYYSSPTIIAESYDDELLFMQQLFKENNQIVNGDGVGKNPSDECGDGFVHYSNNYYYLSNPWNMHNPTTNN…
arahy.53W5PH | AhMYB132	MRKPCCDKEGTNKGAWSKQEDQKLIDYIHLHGEGCWRSLPKAAGLHRCGKSCRLRWINYLRPDIKRGNFAPDEEDLIIKLHALLGNRWSLIAGRLPGRTDNEVKNYWNSHIRRKLINMGIDPNNHKLYQTSPLPHAASSSSRLNLDLTIAFPAHYSSSPTFTLAQEDDDNNNNNPKPTSENMDESNPTLLLFQ
arahy.57FMZL | AhMYB154	MNVPNGDRVLIWDFSNKTVTATTTIHHAAPLLVTEKDPRANANARPRRRNHIRSQRANANAPPTGNHIHGQWTPDQDMTLEALVNENKLKKWSQIAKLLGGRNGKQCRERWHNHLQPNLKKGPWTWKEDMILIKAHKEAGGNKWAEISKRLPGRTDNSVKNRWNTIKRSRPTKKFKLIRPNNNNNFDGSKMLKAYINAVAAAQAEVATSSKSKSKSKSKSDSDKNKGKARIKIDLNSIPLEFPNDDVINIHGSDVGGEYGN
arahy.57J6T7 | AhMYB029	MGRSPCCDKANVKRGPWSHEEDEILKSYLNKHGSAGNWIALPLKAGLKRCGKSCRLRWLNYLRPHIKHGAFTDDEDKLISTLYATIGSRWSLIAAQLPGRTDNDVKNHWNTKLKKKFFAGGINTANATTVLNTASSKFPTFTPQVEAFDHNNNTPTTCFESAVLDLYQTPFPVPSKMLPLESDISATNPLVMKEKDHVGHQWLGYYAEEDDSFLLDIVQNGFAYSQDKNTQLDPSSSSSSSYI
arahy.5EJ7X6 | AhMYB110	MGRAPCCDKANVKKGPWSPEEDAALKAYIEKNGTGGNWIALPQKIGLKRCGKSCRLRWLNYLRPNIKHGGFTEEEDNIICSLYISIGSRWSIIAAQLPGRTDNDIKNYWNTRLKKKLLGRRKQSSFNSSKDSNIGMQDDTSSSNNNTNALSTSALERLQLHMQLQSLQNPFSFYTNPALWPKLHPFQEKMIHQNLQQQQQHQSHNLNSHGSNSNNPLMQNTNNALPSPHHHHVLNQEEGEKDTKNSKVDLLENPLNNNNGCSSVLFNNSNPLLHSSSDAIIAPRGDGVEGIQQVCAIESELDEILNLNSSNRRMCYIPQEEEEEEEEDQIQQMADDEFDCLREMNSNNNNNGNSKDSNSNLIWWSNDSSADTKSASSNSWESMSSTPVLLPEGMFQDYE…
arahy.5ES0C5 | AhMYB094	MGLQPLEKAKPKYKKGLWSPEEDNKLKNHIVKHGHGCWSSVPIKAGLQRNGKSCRLRWINYLRPGLKRGLFSKQEEETILTLHQILGNKWSQIAQNLPGRTDNEIKNYWHSYLKKRVMSNAKEMESHEQVQYATSSSETMDSSSHAVQNLATQGTQNTYSFTNEACQSSPIPKLLFAEWLTLDHVQCGGNSANSYDESLALKDGFDSQISSFQESATVHDAMSQGPFGGDYRNNSLARLAHSSAEEMFNSQLKFGTTMVENGFIQCIPGVDFSANFNMSNDTMYIYDNSIISTAAQNGM
arahy.5R5YGN | AhMYB060	MGRQPCCEKVGLKRGPWTIEEDHKLMNFILNNGILCWRMVPKLAGLLRCGKSCRLRWINYLRPDLKRGGFTEMEEDQIIQLHSRLGNRWSKIASHFPGRTDNEIKNHWNTRIKKRLKLLGLDPVTHKQIEQKEQTDDDEDKNNNTNLQTTISQKPQENAEEEIKSMEEETKREEKKVNCWDDDNPEILNDFDMMCSKFDLESWMVKQEINNNNTSTTTTTSSHCSSSSLSIDDNNYSSHFSKGESKNDHDDQDNLLQQWIESMDSILSWDGFNAIDQDLFLQ
arahy.60Y9TX | AhMYB124	MVRTPHRCEKSGVRKGTWTPEEDTKLIAHLTRFGHPTNWRQLPRAAGLARCGKSCRLRWMNYLRPDVKRGNYTQEEDDTIVKLHNQFGNRWSMIASHLHGRSDNEIKNRWHSQLKKRFQHTSASNSNNHNALIESTEEDIVNNNHNNNATTNEYPYSNLHNTTSPASSQSDTYDNFSPLSDFFYTPAVDLAAPFGNNSVLAIDNDDHYANFLDNMVHSNIVPIGADYVWTQQDYSSPIYEVQLWGL
arahy.61A4XA | AhMYB167	MGRSPCCDESGLKKGPWTPEEDQKLVHHIQKHGHGSWRALPKLAGLNRCGKSCRLRWTNYLRPDIKRGKFSQEEEQTILHLHSILGNKWSAIATHLPGRTDNEIKNFWNTHLKKKLIQMGFDPMTHQPRTDLVSTLPYLIALASMMDTSSSSIDEHALSLQAEAIQMAKLQYLHYLLQSSSSNSNLAFDHNNPINITNMEPPFSLLNVKENINTNNNNNNNGPSSFPPHHHHHGNGILIDDDSSCQPLHYHPNMLLSHFLDPPSQQVSFNSQSCLNNINEQGQGSTTNYAIISQMDHTTADDNSSWIVPSSTSPLSSIAPNNNGPSTTTSNNNNNNNNPGDTSSTTSSYGGPASSSSSYWSELFLVDPTIMHELP
arahy.651GAD | AhMYB008	MGRAPCCDKANVKKGPWSPEEDAALKAYIEKNGTGGNWIALPQKIGLKRCGKSCRLRWLNYLRPNIKHGGFTEEEDNIICSLYISIGSRWSIIAAQLPGRTDNDIKNYWNTRLKKKLLGRRKQSSFNSSKDSNIGMQDDTSCSNNNSNALSTSALERLQLHMQLQSLQNPFSFYTNPALWPKLHPFQEKMIHQNLQQQHQSHNLNSHGSNSNNNPLMQNTNNNALPSPHNHVLNQEEGEKDTKNSKVDLLENPLNSNGCSSVLFNNSNPLLHSSSDAIIAPRGDGVEGIQQVCAIQSELDEILNLNSNRRMCYIPQEEEEEEEDQIQQMADDEFDCLREMNSNNNNNGNSKDSNSNLIWWSNDSSADTKSASSNSWESMSSTPVLLPEGMFQDYELGYTL
arahy.67PIFF | AhMYB149	MMGRTGSSDESGLKKGPWTPEEDKILVDYIQRHGHGSWRALPKLAGLNRCGKSCRLRWTNYLRPDIKRGKFSDEEEQLIINLHAVLGNKWAAIASHLPGRTDNEIKNFWNTHLKKKLLQMGLDPMTHRPRTDHLNLLTNLQHILAAANIVTTFTNPNHQINTALSLQNMLQPMPPAPSNLLNNLGSSFSSLSLPDTLLYEGLGLNVNDHSTLHNIIYNASNSAASSSQNQFQNFDQQQMMMTMMNGSRNNNNSSNCSESQNFDEQFGSTNATTTVTPSSSLPNLVSVSASPERSSSSPTKNNNNNIINSNSTFEIWGDFMDVDPNDAYWKDFIDQQSNQPWSTVQ
arahy.6G7EGE | AhMYB042	MGRSPCCDKVGLKKGPWTPEEDQKLLAYIEEHGHGSWRALPAKAGLERCGKSCRLRWTNYLRPDIKRGKFSLQEEQAIIQLHALLGNRWSAIATHLPKRTDNEIKNYWNTHLKKRLTKMGIDPVTHKPRNDALVSGDGGHSKKVAANLSHMAQWESARLEAEARLVRESKLRSSQQHSLQIPNSITTFPSSSSSSSSAQAMIKLADESPITTTKDWTNNEDWLLRSNHESNGGGGMGNAELESPTSTLSFSENNASPAIIGENSNNNNVNVVVPMIEFVGATSGSYSENDGIIRSINVKEEGSEDHDHHHQHEWKDYDNNSSMGTFNPSLHELTMMTMESTWGSSSHHHQNHDHDDESLRTSGSNGAHVNVGDDDDDDDIAEEEDEELGFTNLLLNANN…
arahy.6PHM4Q | AhMYB026	MGRVPCCDKNGLKKGPWTPEEDLKLTNYIQTHGPGNWRTLPKNAGLQRCGKSCRLRWTNYLRPDIKRGRFSFEEEEAIIQLHSVLGNKWSAIAARLPGRTDNEIKNYWNTHIRKRLLRMGIDPITHAPRLDHLLDVSSILRTLVANPSSLLSLQALLTHPQPFLFNPELLKLLAAATTPSTLMSTKNDQNNPDFASSSSSSSQNINNNNNDILQQILSGKLNQLVAPKEEFVTHGHFERPMSTMQGNVEGLMENNNNNFNVLQQDQVGFIGNQDLDNNNIANQNSFGYDSVLSSPNQMNSSSTYVNSSAEEESYCSELFKFQIPDTLDISDFM
arahy.78V50A | AhMYB189	MYWGGNMGMGWGVMIEEEVGGGGWRKGPWTAEEDRLLIEYVKIHGEGRWNSVARLAGLKRNGKSCRLRWVNYLRPDLKRGQITPQEESIILELHARWGNRWSTIARSLPGRTDNEIKNYWRTHFKKKVKNPSDAAEKAKNRLLRRQQFQQQQQLKQQQQQIQQQQQQVQFNLDMKGIMMMNLLEMENHNNDHRRVPSISHQQEPQDMYQQQSSTEEEHGYFYHPMFINNINGNNNDNYSPAATESSSEEILWDGLWNLDDVLGNFTAASATSKPTTLVAPFC
arahy.79S8C9 | AhMYB126	MVRAPFYDKYGVKKGAWSREEDQRLIAFVQRYGHSNWRQLPKFAGLARCGKSCRLRWLNYLRPNLKHGNYTQEEEELIIKLHQELGNRWSLIAERLPGRTDNEIKNHWHSHLKKLSSKHNNNEINPSSESESESKSNNPIDDDILEGKHTNQPKESVRPSYDYVDSANNNKFQHRVLESSSSTETSSYTDDEVGHSYYSLITPNNVEQSTIMNNSPTSSEDYCVVPSVSFEEFGGDFWTEPFIVANNDAYGNDEIIISGEDDVGFLVPYLYESADFCFNL
arahy.7N2WU7 | AhMYB151	MVRSQCYDKISVKRGVWSPEEDAKIVAFVSKHGPSNWTSVPKKAGLKRCGKSCRFRWTNYLRPDLKQDTFTSQEEDLIIKLHAAIGSRWFIIAQQLPGRTDNDVKNYWNTKLKKKLSQMGIDPVTHKPFSKLIADYGNIEGSHSQKPTNQTSFINNKDLKRSSILLNAEPYQTLKPQGVISRITNNNNSQQQTLQMEPITDKTNLSFNSLTDLTMMPTVIGSTDCCIETENETITCSSSSSCSTPDQDASPVASHFRWNDFLLEDAFVPTADNNDQEMVKAGFLSKELLVCRIENVSRQSWNNKEAISNDFQLSSSSSSSSSYETSFVEAMLDQENEMFLNFPHLMEEPSHY
arahy.85AXUE | AhMYB176	MGRVPCCDKNNGLKRGPWTPEEDLKLVHYIQKHGPGNWRSLPKNAGLQRCGKSCRLRWTNYLRPDIKRGRFSFEEEETIIQLHSFMGNKWSAIAARLPGRTDNEIKNYWNTHIRKRLLRMGIDPVTHAPRLDLLDMSSVLRSALGNPSSILNLQGLLVNPELLKLVATASLLSHQTQNLPQLINAGANSDSQQLLNHQFQIPNQTTNVIDLVSNNNCNAMNNSFATTPSSYLGENLNVSQQNQVDLLENELLQYINNGSSDQNMGYESVMSTPLSTPTTTPLTSSSTYVNSSNTEQEERDTYCSELFKLEIPESLDINDFL
arahy.96C52J | AhMYB170	MGKMVNEEQQKQSQKQEFRKGPWTEQEDLKLVSFVGLFGDRKWDFIAKVSGLNRTGKSCRLRWVNYLHPGLKRGKLTPFEEKLVLDLHSKWGNRWSRIARKLPGRTDNEIKNYFRTHMRKKAQEEKRALASPSSSSCHSSLSSNNNNNQAVDSHASKKAGEESFYDTGGPVMTVDCSTDLKEEEGFSMDDIWKDIELCEEKNIVVYDGNKSEEGCNFSSPPSWEYSSDPLWVMDEQSVLFPTSDPYFSSFLTG
arahy.996ISG | AhMYB181	MRRLNNQNEDEVLANDQTGLQLNDESKGGHAGVVLKKGPWTTSEDAMLVDYVNKHGEGNWNAVQKYSGLLRCGKSCRLRWANHLRPNLKKGAFTAEEERLIAELHAKMGNKWARMAAHIFVKSLDFVPLKEIPQLISTLFLLIENGLPGRTDNEIKNYWNTRIKRRQRAGLPLYPPELCVQAVQENQHGRSSGGIDGGNNMHHDFVHKNYEIHSAIFDSWNGSQGILPYPPELPDISAYTGMLKGFDSSKYCKFEQITSPNHKRLRESTTPFIGSGGMNTNWFYPFDQIQDNTPDKIAQSFGMQSPFDLGPSPHSSICYSHSLSNGNSSTSKPAYEAVKFELPSLQYPETDVGSWSTSPPPPLLESVDDFIQSPLPVSALESDCSSPQNSGLLDALLYQ…
arahy.9A4AY7 | AhMYB030	MGHHSCCNQQKVKRGLWSPEEDEKLIRYITTHGYGCWSEVPEKAGLQRCGKSCRLRWINYLRPDIRRGRFTPEEEKLIISLHGVVGNRWAHIASHLPGRTDNEIKNYWNSWIKKKIRKPSSAATNNASSQTSVDHSSHFSYNNYTNSNQLLDHHQDNLTPKQPLHQESLFSSTYPLFMFDTSSLDGTTTDNSLRVDQIFQDANVGLSSETWNLSHHQNPVQALAAPPSTTFAVAVGLDTTNYLPPLIENVESMVPVEVQSCSMEEVGDGALDCLQLQRQQDQLNAWVESTHQQCPNFLFWDNVEGPIGGEQELAPNSSSNKTSALSPFPL
arahy.9ETY0Z | AhMYB018	MVEEEFRKGPWTEQEDFKLVSYVGLFGDRRWDFIAKVSGLNRTGKSCRLRWVNYLHPGLKHGKMSPHEQQLVMHLHSKWGNRWSRIARKLPGRTDNEIKNFWRTQMRKQKAQEKKRAPATTQSSPSSSSTSYQSSSSSNKDIGEESFYDTGGHNGNNNNITNNTMVKEDDGIIINSDSNNVVDDDYSMDDIWNDIAMSEQHNNFISSSSSSSEPLPLWMIMDNQEQEQSKVLFPSSYEPLLTT
arahy.9UC92R | AhMYB144	MGRSPCCDKVGLKKGPWTPEEDQKLLAYIEEHGHGSWRALPAKAGLERCGKSCRLRWTNYLRPDIKRGKFSLQEEQAIIQLHALLGNRWSAIATHLPKRTDNEIKNYWNTHLKKRLTKMGIDPVTHKPRNDALVSGDGGHSKKVAANLSHMAQWESARLEAEARLVRESKLRSSQQHSLQIPSSTTTFPSSSSSSSSAQVMIKLADESPITTTKDWTNNEDWLLRSNHESNGGGGMGNAELESPTSTLSFSENNASPAIIGENSNNNVNVVVPMIEFVGATSGSYSENDGIIRSINVKEEGSEDHHDHHQHEWKDYDNNSSMGTTFNPSLHELTMMTMESTWGSSSHHHQNHDHDDESLRTSGSNGAHVNVGDDDDDDAEEEDEELGFTNLLLNTNNNN…
arahy.A1W2MW | AhMYB072	MISNNNKNNEDGESWRDDLRKGPWTPREDAILIEQVKKCGKGNWSLIRKNSELRRSRKSCRLRWSNHLNPDLKKGPFSEKEEKTIDDLHAKFGNKWALMATKVSGRSDNDIKNFWNSRMKKRLREYPPQITVQQAQHFSSSPFYSVLASCYPKNNLSVELPLNISAANPPPNHNQKQPNQNDSSSSSSSSFSCTNNNASFVLPLTPVSPYCKSNGLLNDVVMECNALCRKGKSKMDATIVIGREEEELADKRKIIEEPPLPPVGTSKEQETATIIATQSSSHQLISTEKNDNGGCNNNKEALNNSMPQMDDELLSILKNCPIYSPMRKWYKVDDDDDRDLNLGNLRNIDGW
arahy.A2IWKV | AhMYB059	MSKSTATTTPCCSKVGIKKGPWSAEEDEILSKFVQKEGEGRWRTLPKRAGLQRCGKSCRLRWMNYLRPSVKRGQIAPDEEDLILRLHRLLGNRWALIAGRLPGRTDNEIKNYWNTHLSKKLIKRGIDPRTHKPLITTNYSTTPVTTSNGGVFHHHHQHSNVITSSIIMPLQHQPTMTVNPASEIGNVNNSKFDYAPIISAGGNIMEENNNNNNNVVVDYHHHGGNNGNNNNDVEEEDTLLVFLNSLFDGGNNEVMNNNNNNNNNDNSGTDELAVFQHHHDDEGDVTMFPPPLSTSFRLEDWEAEFSNALINQQDGSSSSSPPNK
arahy.ADTW6E | AhMYB196	MEGSIGLRKGAWAKVEDDLLRACVEQYGEGKWHLVPSRAGLNRCRKSCRLRWLNYLKPNIKRGEFAEDEVDLMIRMHRLLGNRWSLIAGRLPGRTPNDVKNYWNTYVRRNNKHTSSSSTPSVPSPSSVVTTVKRHDHINHQVIKPHPRTFSKASPWLLLKKTSASGDHNNSKQRDGAKAEEECTDNNNNGSGGGCDDGDTCRDKNGGKGDEEKLNDGCLLSVSGAEEEEEEEEEDWKLLLPDFNWDAHNDDHFLKDASDADQDMLINVHGQTWSDILLDINLWDPQ
arahy.B69GJJ | AhMYB148	MGRQPCCDKVGVKKGPWTSEEDKKLMNFIMSNGQCCWRTVPKLAGLKRCGKSCRLRWTNYLRPDLKRGLLTHSEEQLVIDLHARLGNRWSKIASRLPGRTDNEIKNHWNTHIKKKLLKMGIDPVTHEPLDKQQLVSSSSSSSESAEQLPQPQQQLRETVDNNNDNNGVPVPINSQQENSSSSSPPTENSCSASGDGDESLILNSLWLDDTPLIDALWDTTPTSWLLDCQDFGIHDFGFNCFNETESNALQTLETEETKWH
arahy.B6Y69S | AhMYB062	MGRAPCCDKANVKKGPWSPEEDAKLKSYIQQHGTGGNWIALPPKIGLKRCGKSCRLRWLNYLRPNLKHGDFSEEEDNIICSLYVSIGSRWSVIAAQLPGRTDNDIKNYWNTRLKKKLLGNNKNRRNKEQQHLQACSNNGINKQQETSSINGGSVIIRDDSLSSLLVHENSSTTQQQCYWPHFMPVLPIPNLPYSTTNNNQQFYLGSSFNDQDSIKKLLIKLGGRFHNDVDYDNYHPTLGDGLLNHLHQSQGTTTTTYYSNNSTQQQVVYHQEQIQFDDGNNGLHHDEMVQRKGNLNNEIEEEMVGNTNFIPQRLLNNGLEFLHGDMVFSEDKIIIGSSTTRPNWGENSSGNSVIYHPLVSSSNYQEDEGVRASEECGLQEYSTIATMRSNSSNSMLHVQ
arahy.B91AID | AhMYB010	MGRAPCCEKVGLKRGRWTAEEDRILTQYIEEHGEGSWRSLPKNAGLLRCGKSCRLRWINYLRSDVKRGNITPQEEEIIVKLHAVLGNRWSVIAGHLPGRTDNEIKNYWNSHLRRKIYCFMKSLNDYSSFPPTIDIAALKASKRRAPTRSTAPNKNLELRDTKEVIMLQQPTIQKNNADHADHEAFNDEELGAYEWLDDEIMKLSYMFEGGMLVNYGDNNNENDEEENKSVSDWNTTSATTPPAPSSSSSSSVSSVYDWHHHHDIHLARGSAQSYNNNQWDLFEQDQIPTTLWG
arahy.BA5SFE | AhMYB117	MGRAPCCDKANVKKGPWSPEEDAKLKEYIDKHGTGGNWIALPQKAGLKRCGKSCRLRWLNYLRPNIKHGEFSEDEDRMICYLFASIGSRWSIIASQLPGRTDNDIKNYWNTKLKKKMMPIMMDPLTMNNNNNKPHPQITLLSILQNSSSTQHSPSPPSPSPPPFISNTTATNNNNDTYYYYHPHESIISYSSSSDPIINANSSSSTSSDSIIFQSQQQESYMDNNTIDNQNYHQEPAEQLGYCGDDYYYDYGTFVDHIVANNNHNNYHYSGVEDAQKFMHFNGGRGNVGTEKQSSTLLEENPLDNYGIDETKELVLSNNNFLFDHN
arahy.BCR6RP | AhMYB096	MGRAPCCDKNGLKKGPWTPEEDQKLIDYIQKHGYGNWRTLPKNAGLQRCGKSCRLRWTNYLRPDIKRGRFSFEEEETIIQLHSILGNKWSAIASRLPGRTDNEIKNYWNTHIRKRLLRMGIDPVTHSPRLDLLDLTSILSSSLYGDNNNSSPINIQRLLTMHPMVNPQLLKLASSIISSQQHDESLDFTSYHNNHYDNPQIQNQNQIQNQTEQEQHFVQTHQEPVTCVSLPRFIEPNNNNNVNAYPFNGIDLSSLTEEDYIVPQLSSYDYYSSDNNNLLVGPSSLSEASTTFHSSPTTLNSNINGSSSTEDESSSDNMLRFQIPDVLDVTQFCDDNNVVSDYYYY
arahy.BJ0S8W | AhMYB162	MGRQPCCEKVGLKRGPWTIEEDHKLMNFILNNGILCWRMVPKLAGLLRCGKSCRLRWINYLRPDLKRGGFTEMEEDQIIQLHSRLGNRWSKIASHFPGRTDNEIKNHWNTRIKKRLKLLGLDPVTHKQIEQKEQTDDDEDKNNNTNLQTTISQKPQENAEEEIKSMEEETKREEKKVNCWGDDNPEILNDFDMMCSKFDLESWMVKQEINNNNNTSTTTTSSHCSSSSVSIDDNNYSSHFSKGESKNDHDDQDNLLQQWIESMDSILSWDGFNAIDQDLFLQ
arahy.BMWK0P | AhMYB061	MEFNQNFFEDFTYLSGTIYENPCIKTEISTMVPMQQKSLLVYPPLKNEILYKNDFHHLQSLKDITNTFCSMAFVPNKNQVEDIHAFPNNHNSLWDLSQKNQVQIDDAFVPSLIYDASLLVPMNFKLQDELSTLTPTENAHWNNIQNPFLNNQMPQKKGLRRKGNIQQSVTEIIKGQWSADEDMLLTQLVELFGFKNWTYIATLISGRIGKQCRERWFNHLQPDIKKDSWDEEEDKLLIEAHKQVGNKWAEIARRLPGRTENTIKNHWNAAKRKKSSKRQPRKKKNQTYFGESLLERYVKEVTAADAAKKQLKKSMKQLKIKNEDYNLQQNACITGYGGNIPVKFSSNEIGNGSVLIDGTENYVPMELDMIGIEAYMN
arahy.BR8QN4 | AhMYB195	MLGLLHSTTQIETNTIESSTKKRNYYIFVIMGRPPCCDKEGIKKGPWTPEEDILLVSYIQEHGPGNWKAIPSKTGLLRCSKSCRLRWTNYLRPGIKRGNFTNQEENMIIHLQALLGNRWAAIASYLPQRTDNDIKNYWNTYLKKRLSKKLEEEKKDGSCLANNNNDFSSQKVVMPRGQWERRLQTDINMAKKALTHALSPQNNNNNNINIESLSCSSSSNSNSNSCSSNNNNKATQSLSYASNADNIARLLKGWMKKNNNNDTASSKEGIFGTKVFGSEECLESSNNTNSSLEFSQSIYSQQEESKTEEIDK
arahy.BY5KCT | AhMYB113	KNTFERQIKDMKKQEEQCNRESKKGHIVTWTQEEDDILREQIGIHGTENWAIIASKFKDKMTRQCRRRWYTYLNSDFKKGGWSPEEDMLLCEAQKLYGNRWTEIGKVVSGRTDNAVKNRFSMLCRKRQKYEALAKENSISSHINSNNKKIVFQHAYNTDATSESAISIKKTRRAHITDDGGKIKFGDRSHLQNGTLINQHPRTPFAVLAQNSQNINNLLDELQICNAKFSSSAQNNKTQGTFLKRDDPKIDALMQQAELLSSLAQNIDTEDIDQSLENTWKSSTDTTLDWQMDLYEDSPASSEYSTGSTILPLSAGDIMEHSSHRDIETEMKTTQIEDKKEVDGCERGVLVTATLDQVDMLPNSKEQINNDSAVSASSRVEFGSPVQVTPIFRSLATGI…
arahy.C0955D | AhMYB078	MRRLNNENEDEVLANDQTGLQMNDESKGGYAGVVLKKGPWTTSEDAMLVDYVNKHGEGNWNAVQKYSGLLRCGKSCRLRWANHLRPNLKKGAFTAEEERLIAELHAKMGNKWARMAAHIFMKSLDSVPHKEIPQLISTLFLLIENGLPGRTDNEIKNYWNTRIKRRQRAGLPLYPPELCVQAVQENQHGRSSGGIDGGNNMHHDFVHKNYEIHSAIFDSWNGSQGILPYPPELPDISAYTGMLKGFDSSKYCKFEQITSPNHKRLRESTTPFIGSGGMNTNWFYPFDQIQDNTPDKIAQSFGMQSPFDLGPSPHSSICYSHSLSNGNSSTSKPAYEAVKFELPSLQYPETDVGSWSTSPPPPLLESVDDFIQSPLPVSALESDCSSPQNSGLLDALLYQ…
arahy.C9M3KU | AhMYB125	MVRTPSCDKSGLRKGTWTPEEDRKLIAYVTRYGSWNWRQLPKFAGLARCGKSCRLRWMNYLRPNLKRGNFTQEEEACIIKLHSKLGNRWSAIAAELPGRTDNEIKNHWHTTLKKRFQTNEEESETATKSKPKETTQISAESNTTTTSPLSPLSSSSEFSSITSWDQSHNNNNKNNMVLEDDDFAFLDGSFWTEPYLAEILYE
arahy.CDLA1L | AhMYB046	MGRAPCCDKANVKKGPWSPEEDAKLKSYIEQHGTGGNWIALPQKIGLKRCGKSCRLRWLNYLRPNIKHGSFSEEEDNIICTLYVSIGSRWSIIAAQLPGRTDNDIKNYWNTRLKKKLLAKQRKLDQPPPIPYCNSSSNSSSSSSVPQLVVPPAPPSIHDYDLTSLISSFPQQHHLYPPPNMYHHQQGFESLLIDDDLSHLMACVVSNNQQMEVQQGFYGSTTSTESTTTTSWGPDMTSLVNYSSPPPPPPPLLYQDDASPASSSHTSHVTPIQ
arahy.CDS96U | AhMYB063	MGRQPCCDKVGLKKGPWTAEEDKKLISFLLTNGQCCWRAVPKLAGLLRCGKSCRLRWTNYLRPDLKRGLLSDYEEKMVIDLHAQLGNRWSKIASHLPGRTDNEIKNHWNTHIKKKLKKMGIDPVTHKPLSNNQQIQEQSNQTPPHNVDFDPNHDELPKTQDQNNPKEEEKPDTIPESKEREEKMVMMMPPPLIDDTIIMDDEIIIINDINGFCTDEVPIIEPHEILVPSSDPSPSSSSSSSSSSSSFSSSNNFLEDLQLPDFEWCCNNDHNDIIINNNDNNVASWNDDDFINCLNSLINDDNDDHDRDHDNGESSKQQELVFDDNAPSSPLSQYSNMVMDYSESSWPYGFF
arahy.CYC541 | AhMYB038	MRKPCCETNKDMNKGAWSKQEDQKLIDYINKHGDVCWRTLPQAAGLLRCGKSCRLRWINYLRPDLKRGNFAEDEEDLIIKLHALLGNRWSLIAGRLPGRTDNEVKNYWNSYIRRKLISKGIDPNNHRLITQKNLIPTPPISDCSKSSSSGLLKKKNKNNDEATTNKSNNIDNYGYHQVGSSEEDESNNNNNNNKGLLLPDLNLDLTISIPSSSSAENSDLKPTTIHHESNSSGRERNLMMAGNSPPTLLLFQ
arahy.D0JPX6 | AhMYB002	MENMNKDAENDANSFTAMGKCVGDGGNNSGGEDGGGATATGEVALKKGPWTTIEDAILVDYVTKHGEGNWNAVQRNTGLARCGKSCRLRWTNHLRPNLKKGAFSPEEEKLIIEFHSQFGNKWARMAALLPGRTDNEIKNYWNTRVKRRQRQGLPLYSDDPNRSITTSTPTTNVTYVGENFTNNAPITMFEFIKQSYPHSPSPRHHSPLTSPLQHRASSYSHMLSPLSSPAHSPLSSPATSLPLSFTFQRPAPLLYNPLSFKRYRSTPSCNPNTSPMMNNPTHLSDIDNGFQFPMQLNSSSFSHFFQNPTLLDLERSGSSLTSSPSNAQSKMQLLSNQIPLSLQTQQMEPLEVNYDIEYNNDPNSLSAILKQKEEATNLNQSMNEDLSTFLTVVPSIMQD…
arahy.D2034S | AhMYB092	MYWGGNMGMGWGVMIEEEVGGGGWRKGPWTAEEDRLLIEYVKIHGEGRWNSVARLAGLKRNGKSCRLRWVNYLRPDLKRGQITPQEESIILELHARWGNRWSTIARSLPGRTDNEIKNYWRTHFKKKVKNPSDAAEKAKSRLLRRQQFQQQQQLKQQQQQIQQQQQEIQFNLDMKGIMMMNLLEMGNHNNDNRRVPSISQQEPQDMYQQQSSTEEEHGYFYHPMFINNINGNNNDNYSPAATESSSDEILWDGLWNLDDVLGNFTAASATSKPTTLVAPFC
arahy.D23SI7 | AhMYB033	MGRQPCCDKVGLKKGPWTAEEDKKLINFILTNGQCCWRAVPKLAGLLRCGKSCRLRWTNYLRPDLKRGLLSEYEEKMVIDLHAQLGNRWSKIASHLPGRTDNEIKNHWNTHIKKKLKKLGIDPVTHKPLSNNTTDQNQIKPEQPPLQEQEQDHHESSIIVEPEIKEAEKPEAEDQFMTPLFESMDTIMMNGFCTDEVPILEPDEILAPCAGDASTSSTATTTSSSSSSSSSDSYSNNPSSKFLEDLLLSDSEWSNDNNNNYYSSMALWDDDDFISSLDMLLNDDYYDSDRKQQQQPFDASLNQYPRMIMDSSESWAYGLF
arahy.D292TH | AhMYB076	MGRLPCCDKNNGLKKGPWTPEEDLKLVHYIQKHGPGNWRSLPKNAGLQRCGKSCRLRWTNYLRPDIKRGRFSFEEEETIIQLHSFMGNKWSAIAARLPGRTDNEIKNYWNTHIRKRLLRMGIDPVTHAPRLDLLDMSSVLRSALGNPSSILNLQGLLVNPELLKLVATASLLSHQTQNLPQLINAGANSDSQQLLNHQFQIPNQTTNVIDLVSNNSFATTPSSYLGENLNVSQQNQVDLFENELLQYINNGSSDQNMGYESVMSTPLSTPTTTPLTSSSTYVNSSNIEQEERDTYCSEVFKLEIPESLDINDFL
arahy.D9P3QC | AhMYB095	MSTIIAKREIGSSNEEETDLRRGPWTLEEDSLLIHYIARHGEGRWNMLAKSAGLKRTGKSCRLRWLNYLKPDIKRGNLTPQEQLLILELHSKWGNRWSKIAQHLPGRTDNEIKNYWRTRVQKQARQLNIESGSKRFIDAVKCFWMPRLLQKMEQSSASNSPMIMNNFNNHAEASSMSTSPISNFSNNIPNSLSPPQRELFMDVPSNHHFNNMSSPNNNNVPPSSDSLQFSQLFEMSQHLTSASPPNVFENYNVYYNNNPMIQENWNNVVDANGNNNNNINNYGAMVEGLSMDPLSPMGTYYDIPQFDFQTCGSDWILDNNNNMGDTLWNMDSM
arahy.DP35X1 | AhMYB160	MGRPPCCDKVGIKKGPWTPEEDIILVSYIQEHGPGNWRSVPTNTGLSRCSKSCRLRWTNYLRPGIKRGNFTPHEEGMIIHLQALLGNKWAAIASYLPQRTDNDIKNYWNTHLKKKLKKFQQQQTSSMDSSSQHLQASSKSFSDRISSSDNKSSQCSSITTSYASSTENISRLLEGWMRTSPKPSSSSSPFIIKGAGGGGPSSNHHEIDEENNNNNNDNNKEVLLVKSVSMPALNLELHHHQNHQDFESILSFENLNTTTASCWDKSTCDSMPNNNHKCSSEPAAATTFSHHHHHHHEIEEEEEDYEDQEERKNSKSSRDKNNNDNNNPPLSFLEKWLLDENVGHGEEIMELSPIF
arahy.DPQ6SD | AhMYB091	MVRAPCCEKMGLKKGPWTAEEDQILISYIQKHGHGNWRALPKQAGLLRCGKSCRLRWINYLRPDIKRGNFTIEEEETIIKLHEMLGNRWSAIAAKLPGRTDNEIKNVWHTHLKKRLIKPNQMNSSSSDTKRVSNKSKIKRSDSNSSTITVQSSEPASLNSNFPEVDTTSASCTTTTTTTSSEFSSATNTGERKIMNMMNIKNEELEDSLENIIDESLWTEAGIDDETTNMTISNNELPSLQYYDPVFNNSEENLCFQPSANFEDDGMDFWYDIFIRTGESIELPEF
arahy.DS6HR7 | AhMYB090	MGRHSCCYKQKLRKGLWSPEEDEKLLNYITNHGHGCWSSVPKLAGLQRCGKSCRLRWINYLRPDLKRGAFSQEEEDLIIELHAVLGNRWSQIAARLPGRTDNEIKNLWNSCLKKKLRQKGIDPITNKPLSDVVPIENNKNKKEEEEKPPTTTERFEGPPSDSVGGYFSFNYQQMMNNFGATPPNATSSDANFVANNILTWEQEEVKWCEYLNTLLLNNTVVQNHSSSSSHSVMYGGGGGEVITEPETTSFMRQDSSSSSWHHHSQQQPHQFSDMYTKDLQRFSVAFGQSM
arahy.DSP02Y | AhMYB039	MGGVAWTEEEDHLLKKCIQQYGEGKWHRVPLLAGLNRCRKSCRLRWLNYLRPNIKRGNFAEEEVEMIVKLHKLLGNRWSLIAGRLPGRTANDVKNYWNCHLSKKLNAMEGEDRSQATKNVEVIRPQARNIGTSSSMKRRRGIQGESSSPIESDLLAQQEISGMSSTMSFDADGQSHHNMLESQLENNIYSCLEHQDIVGELPMDFRFEGGVEEIINAGEGSSGQWDWDDLLLDMDLYKDFATN
arahy.E24V4Y | AhMYB035	MGRSPCCEKVGLKKGPWTPEEDQKLMSYIEKHGHGSWRALPSKAGLQRCGKSCRLRWTNYLRPDIKRGKFSLQEEQTIIQLHALLGNRWSAIAAQLPKRTDNEIKNYWNTHLKKRLTRMGIDPTTHKPKTDPIGAGSDTNSASQSKDLANLSHMAQWENARLEAEARLVRESKLLLQAQQTQQTTTTQPPPARLVLNKITAAQQQPLLPPCLDVLKAWQNSWSSKPQLSVPSRENFKMHSMYAMMLSTDENLESPTSTLCFPGSGSSAMLPIMSSTTTSATTITVDALNENLLNPSLTKTKIDSNGTMVTPCDEGVFITKGGNNNETDSSWYMLKQNNPEIELDDDEIVENNNNNNNNGFRDDDIMVAVEAFRGRGGGAYDGVNVVPPTLSSTGDVVVM…
arahy.E3E88W | AhMYB109	MEVKGSSNSNNSAVLISHSEEEEMMDLRRGPWTVDEDLTLINYIATHGEGLKRTGKSCRLRWLNYLRPDVRRGNITLEEQLLILELHTRWGNRWSKIAQYLPGRTDNEIKNYWRTRVQKHAKQLKCDVNSKQFKDAMRYLWMPRLVERIQAAAAASTTTTTVVAPTNTSINNNNNNAYTYNNNNLNNNFEVHNGKMMLTTTPPPSVMANNDFVGSQITTQSYNTPENSSTAASSDSFGTPISDFNDYYNSNNINNLGDNNFYQASQTLFSHEQGMDLQSMMMVESNTPWMQSGDTSDNFWNVENMLFLEQQLMNDNM
arahy.EB1VUM | AhMYB112	MGRAPCCEKLGLKKGPWTPEEDQILINYINTNGHNNWRALPKQAGLLRCGKSCRLRWINYLRPDIKRGNFTNEEEETILKLHEMLGNRWSAIAARLPGRTDNEIKNVWHTHLKKRLPPQENNNIKSTKKPRPKQKKKLEITKKSNKTSSKQKQEKEEEEPIKIGDRTMMSPNTQCSSSSSINNTTNNNNNNDGVSMNNSSGESINNDDDGNKDDNLALDEEFWSEVLSSDNSYDEDARKFEDIEFGDLDLFHFPLLSSSASSVACDGMDSWYDFCTKSLELPQL
arahy.EJIH9F | AhMYB070	MGKMVNEEQQKQSQKQEFRKGPWTEQEDLKLVSFVGLFGDRKWDFIAKVSGLNRTGKSCRLRWVNYLHPGLKRGKLTPFEEKLVLDLHSKWGNRWSRIARKLPGRTDNEIKNYFRTHMRKKAQEEKRALASPSSSSCHSSLSSNNNNNQAVDSHASKKAGEESFYDTGGPVMTVDCSTDLKEEEGFSMDDIWKDIELCEEKNIVVYDGNKSEEGCNFSSPPSWEYSSDPLWVMDEQSVLFPTSDPYFSSFLTG
arahy.EQH4G2 | AhMYB191	MGLQPLEKAKPKYKKGLWSPEEDNKLKNHIVKHGHGCWSSVPIKAGLQRNGKSCRLRWINYLRPGLKRGLFSKQEEETILTLHQMLGNKWSQIAQNLPGRTDNEIKNYWHSYLKKRVMSNAKEMESNEQVQYATSSSETMDSSSHAVQNLATQGKQNTYSFTNEACQSSPIPKLLFAEWLTLDHVQCGGNSANSYDESLALKNGFDSQISSFQESATVHDPMSQGPFGGDYHNNSLAHSSAEEMFNSQLKFGTTMVENGFIQCIPGVEFSANFNMSNDTMYIYDNSIISTAAQNGM
arahy.EW19KA | AhMYB115	MKSSTPLKALSGNSSSSVHHHDNDIIPFLHHEYGGNMMNKVTTSYSFNNPSMCRLGFPLTAIDRFLCSQQQSQVLHRKHQQHNDDDVAKNNNNVSVFDEDFHTRFSNCYYGGASNNPYYKFEWPNCTTQEASLVVDDDHDHHLLAISSADQEEGFNWLQKFLTFCHNKEDVQALGENHKIRGRNPKKGSSISLIKGQWTPEEDRKLEKLVKQHGIRKWSQIAEKLEGRVGKQCRERWHNHLRPDIKKDGWSEEEERILVETHMKIGNRWAEIAKRIPGRTENSIKNHWNATKRRQNSRRKNKKPSSSSTTSNNNGKPQSSILQDYIRSKTLIGTNNITVPITTTTTNSTPTITSESESITNNSDINNNPYYSSPTIIAESSYDDELLFMQQLFKENNQI…
arahy.F0A5DA | AhMYB032	MRKPCCDKEGTNKGAWSKQEDQKLIDYIHLHGEGCWRSLPKAAGLHRCGKSCRLRWINYLRPDIKRGNFAPDEEDLIIKLHALLGNRWSLIAGRLPGRTDNEVKNYWNSHIRRKLINMGIDPNNHKLYQTSPLLPHAASSSSHHHHLNLDLTIAFPAHYSSSPTFTLAEEDDNNNNDNPKPTSENMDESNPTLLLFQ
arahy.FB9R4N | AhMYB075	MARTRCVDKSGMKKGAWTPEEDSKLIAYITRYGSWNWRQLPRFAGLARCGKSCRLRWLNYLRPNIKRGNYTQEEEDIIVTMHKKIGNKWSVIASNLPGRTDNDIKNHWHSSLKRRSHQRNTRQKVKATAAATAPAAAIAAVNTTTNPNNNNNASLQYSPQTSSDTVSGPLSPQLSSTIIATNNHNENNSDYFDDIDFLNYYTQHAIENLWSETFLAEQIDNCNGGFVSLDATTTQISDSSELLSPQSSSLSSAENNDNLFTFAETTAKAFDEVFWTEHYAVDLSCVPNELLTPSVDPYVCPVAVYDDLDLWTQSNFT
arahy.FD2W4I | AhMYB017	LKKKKLRSDQRIEEKMGRAPCCDKANVKRGPWSPEEDLKLKEYIHKHGTGGNWIALPQKAGLKRCGKSCRLRWLNYLRPNIKHGEFSEEEDRIICSLYVNIGSRWSIIAAQLPGRTDNDIKNYWNTKLKKKLISGFIPNSSSIQQRKHHQQQQQQPPFPSSSMYMDQCYGSYVTGLVDPISLPSTEYYANTTTTSVPFYQHQVDSIVSPSSMQQNYHMFGSEGSCSSSDNGSSIKQEEIGYHHQGSYNNIIAFDEFNNNNNDHHHNNKFLLMPSSFNDNSNSIVNYDGGDNITEYDLEEIKQLISVSSSVDEIKEEKPIYYYY
arahy.FYS5DJ | AhMYB119	MGRAPCCDKANVKRGPWSPEEDLKLKEYIHKHGTGGNWIALPQKAGLKRCGKSCRLRWLNYLRPNIKHGEFSEEEDRIICSLYVNIGSRWSIIAAQLPGRTDNDIKNYWNTKLKKKLISGFLPNSSSIHQRKHHQQQQPPFPSSSMYMDQYYGSYVTGLVDPISLPSTEYYANTTTTTSVPFYQHQVDSIVSPSSMQQNYHMFGSEGSCSSSDNGSSIKQEEIGYHHQGSYNNIIAFDDFNNNNKFLVMPSSFNDNNNNSIVNYDGGENITEYDLEEIKQLISVSSSVDEIKEEKQPIYYYY
arahy.GBQU8N | AhMYB107	MGRPPCCEKIGIKKGPWTPEEDIILVSYIQEHGPSNWRSVPTNTGLMRCSKSCRLRWTNYLRPGIKRGNFTDHEEKMIIHLQALLGNRWAAIASYLPQRTDNDIKNYWNTHLKKKLAKNQSGAAEDGGDYQDGNSSRSQPKGQWERRLQTDIHMAKQALSEALSLSKSSNNNNNVLSESSSSYDASTFVTRTSQAASSSSSYASSYENISKLLENWMKSPNLCAEMTTNSGNSFSSNNSEADHGFDSLLSFKSDDERKPKYLSSSEAQQQVPLTLLEKWLFDDGAAQCHEDLMNMSLEESTSGLF
arahy.GDT5AY | AhMYB036	MDMKRRLNNNNNDNNDNDMDLRRGPWTVDEDLTLINYIANHGEGRWNSLARSAGLKRTGKSCRLRWLNYLRPDVRRGNITLEEQLLILELHASWGNRWSKIAQYLPGRTDNEIKNYWRTRVQKHAKQLKCDVNSKQFKDTMRFLWMPRLVERIQAAAATVTTAATAAPNSPTLSATKSVTIINNNNTTTAYNFDNLNNKNNLEVHGGNIMNMSNNNFGYATPSENSSTGTSSDSFVTQDCYNNNNNVHVGNNNNDPSSDYYHQQGNNNNQVSFMDCITSPSSMSLFPHQEMDFQAMELPNTPWINNPSTFSNFWNDENMLLLQNLGCGGDNM
arahy.H3HGUT | AhMYB188	MVRAPCCEKMGLKKGPWTAEEDQILISYIQKHGHGNWRALPKQAGLLRCGKSCRLRWINYLRPDIKRGNFTIEEEETIIKLHEMLGNRWSAIAAKLPGRTDNEIKNVWHTHLKKRLMKPNQMNSSSSSDPKRVSNKSKIKRSDSNSSTITVQSSEPASLNSNFPEMDTTSASCTTTTTTTSSEFSSATNIGESKNVNMMNIKNEELGDSLENIIDESLWTEAGIDDETTNMTISNNELPSLQYYDPVFNNSEENLSFQPSTNFEDDGMDFWYDIFIRTGESIELPEF
arahy.H4RQ1I | AhMYB052	MAKTPCCERMGLKKGPWTAEEDQILISFIHRYGHGNWRALPKQAGLLRCGKSCRLRWINYLRPDIKRGKFSKEEEEAILKLHAILGNRWSAIAARLPGRTDNEIKNFWHTHLKKRIEKSEVHNNGISGSKYSSQIITMPRVVAAIAPSSGSAASSFNDGLSSTSRNRSSSSPNIIAGPGFCSAITSSSGETMGNHNDGSIQLSEEMEFWYNIFIKSGQLS
arahy.H626TW | AhMYB007	MGRHSCCVKQKLRKGLWSPEEDEKLFNHITRFGVGCWSSVPKLAGLQRCGKSCRLRWINYLRPDLKRGMFSQQEEDLIISLHEILGNRWAQIAAQLPGRTDNEIKNFWNSCLKKKLVKQGIDPATHKPLSTDDQKEEESCSKRIITTTENSKIQIPFSTALASSLNDSGYYAGDDNSNAITEASRDIFMTSNNNKPTFLDPLSSFYADFPHQPNNYHHLAPVTAVTNYCGGGFSSMPSLTNSDQGGHVSVTDQFMNSNKESSSNNSSSNMYTSVTGFSSSSPWDASAENITNKLVEPFFQFSAIKCEDLYKTSCSSWEEDQEHTHTNTASSSIHFSTYPLTSLSEDLTAANFDVFHHI
arahy.H747VM | AhMYB102	MENMNKDAENDANSFTAMGKCVGDGGNNSGGEDGGGATATGEVALKKGPWTTIEDAILVDYVTKHGEGNWNAVQRNTGLARCGKSCRLRWTNHLRPNLKKGAFSPEEEKLIIEFHSQFGNKWARMAALLPGRTDNEIKNYWNTRVKRRQRQGLPLYSDDPNRSITTSTPTATTVTYLGENFTNNAPITMFEFIKQSYPHSPSPRHHSPLTSPLQHRASSYSHMLSPLSSPAHSPLSSPATSLPLSFTFQRPAPLLYNPLSFKRYRSTPSCNPTTSPTMNNPTHLSDIDNGFQFPMQLNSSSFSHFFQNPTLLDLERSGSSLTSSPSNAQSKMQLLSNHIPLSLQTQQMEPLEVNYDIEYNDPNSLSASNRLFGDFLSETQPSTSGHQILKKRNYLGLDE…
arahy.H7T4NQ | AhMYB053	MGRHSCCYKQKLRKGLWSPEEDEKLLNYITKHGHGCWSSVPKLAGLQRCGKSCRLRWINYLRPDLKRGAFSEQEEKLIIELHALLGNRWSQIAAQLPGRTDNEIKNLWNSCLKKKLRQRGIDPNTHQPLSSSNNNNDNNHHQPPTTTTDHPNSSSIDNKESSSTLFLDTPTTTTTTTTSSHDIVGYLSFTNNNYGTTPTSLCTSSSSDLNSAMFTSLFPPQIIKPTATTTEPLNWESSSFIDSTSTIAWGQESTAIEAAQKVDDINKWSEYLNSNINPFFLANNNNTITLPSPSIYTTNDDIVKPETFINVDESSTIASWHQTTTSNASTHHQHQPPFQQPSDLYTKDLHTRFSLAFGQTM
arahy.H8DJRL | AhMYB155	MGRAPCCDKVGLKKGRWTKEEDQILTNYIQANGEGSWRALPKNAGLLRCGKSCRLRWINYLRADLKRGNISVEEETIITKLHASFGNRWSLIASHLPGRTDNEIKNYWNSHLSRKVYSLPAPNDKDTTTCATATAIPKILDTPPKRKGSGKTSRWAMKKNKSTYSPPIQTQKPSSEEEGRGEVSEKMMECEEGSIDDGGVLSFNDIMESSCMQQLDDDHQPCGLSTVTTAGVPNDDTCPNKSVNAETTTTTTTTTGEASHSNCSSNNSMASGLELDDSYWESVLELNNNSTDESSWEHSTEALFNWLWEDHHLDKLGGQHDDDDDHNKQNNAMMVDWFLS
arahy.HAG9AR | AhMYB023	MVRTPSCDKSGLRKGTWTPEEDRKLIAYVTRYGSWNWRQLPKFAGLARCGKSCRLRWMNYLRPNLKRGNFNQEEEACIIKLHSKLGNRWSAIAAELPGRTDNEIKNHWHTTLKKRFQTNEEESETATKSKPKETTQISAESNTTTTTTTSPLSPLSSSSEFSSITSWDQSHNNNNNKNNLVLEDDDFAFLDGSFWTEPYLAEILHEQETVVTVPSSTSNVFDPCEISVANENEELELSSNNSTSSLFDLEKEFGSFLIEPTMMESFWTQPCVSESDDVSHIPFMPPSSEYFTTLCGSDPWSTPSTTHLYDQHLSLFH
arahy.HDQ65R | AhMYB013	MGRAPCCEKLGLKKGPWTPEEDQILINYINTNGHNNWRALPKQAGLLRCGKSCRLRWINYLRPDIKRGNFTNEEEETILKLHEMLGNRWSAIAARLPGRTDNEIKNVWHTHLKKRLPPQENNNIKSTKKPRPKQKKKLEITKKSNKTSSKQKQEKEEEEPIIKIEGRTMMSPNTQCSSSSNNNNNNDGVSMNNSSGGESINNDGDGNKDDNLALDEEFWSEVLSSDNSYDEDARKFEDIEFGDLDLFHFPLLSSSASTVACDGMDSWYDFCTKSLELPQL
arahy.HG40X4 | AhMYB086	MGRSPCCSKEGLNKGAWTAMEDKILTDYIKIHGEGKWRHLPKRAGLKRCGKSCRLRWLNYLRPGIKRGNITHDEEELIIRLHNLLGNRWSLIAGRLPGRTDNEIKNYWNTNIGRKLQNGTQNCSSSNLLQLDPNPNPKTREWPCPNNYLQNNIGSCLVQTKATRWPNNNKVILTKEIITKQNNEGMVHNHHINNNVNATDYKMKGSSSSSPVFPVSPSSESNTNINDDNNNNNNNKNIEEALDFMADFQTEGNNLYSELLKMDFAEASSCLENNMLEGSGNNNNNNNNNNNNNNNNNNNSTVDKAVGQLYPKLSFNDTHFHWPWSDSLYDTDFDFQHMENIIESGFDWL
arahy.HJVQ9Q | AhMYB083	DFQTNLRETFASQTMQYSLTMKEIDLPFGVPNSSHGFYHDLHHHVDQFHQVNVNGNSSSSNHQVSLTNLDSFDVYECKPFVENNNVHVMEDFQYNGGGFGNLNLTNNNNQSTPLDIIVGNQGYLPFYPLQETKPTNLVVPDEVSSISTMGYYKRVNGVNKNNKLYPTSKKTYKLQKKSNIVKGQWTESEDRKWSHIAQMLPGRIGKQCRERWHNHLRPNIKKDIWTEDEDKILIEAHVEIGNKWAEIAKRLPGRTENSIKNHWNATKRRQYSKRKCRSKYPKASLLQEYIKSLNLDKNPLMDYRRKSVNPRGNANKTSSAASSKAPPPLSAAQPQPIGNNSQFSMSDRLVPSYDFNEVLPDFCFDENLFEGGCSIDSLLDDIPCAPIMDTNTINVVDVD…
arahy.I2L3K5 | AhMYB105	MGRQPCCDKLGVKKGPWTAEEDKKLINFILTNGQCCWRAVPKLAGLRRCGKSCRLRWTNYLRPDLKRGLLTQAEEQLVIDLHARLGNRWSKIAARLPGRTDNEIKNHWNTHIKKKLLKMGIDPVTHEPLNKKESSSPEDQKNLQQQEPKEGNNGDLNSEENNSNSSSPTENSSSGEESLLLDRICSDDSLMMDDLWMDHENTLVDALLWDTTPKVEGTNTNTNNVDMGLTVPSWEDNNNYAWLLDFEDIGVHDFGFNYCFNEIDHSNAMQTIGSERKGSLA
arahy.I42E36 | AhMYB171	MGRAPCCDKANVKRGPWSPEEDTKLKEYIDKHGTGGNWIALPHKAGLKRCGKSCRLRWLNYLRPNIKHGEFSDEEDRIICSLYANIGSRWSIIAAQLPGRTDNDIKNYWNTKLKKKLMALLPSHHHNQQNPPPFFPYSSSSSSIHMTTDNNNNNNHHYYYYNTTTTTTPPSMSFTTAPPPSTSTNYYNYNTTIATSPIMSSLPFYQNQQQEQQQALMSPMQQYYPMFGSEGSCSSSDGSCSHGGREIKKEEMGFHHHHHMFHHHEEQQQQAMVVDHDGINNNNQWTEKLDKWLFQTANPLDYDLEVIKQLVISNDGLFSVDENKTVQESKPIIYSD
arahy.I4SA70 | AhMYB183	MERGFDRRYIKKGPWSREEDEVLQEHVNKYGARDWSSIRSKGLLPRTGKSCRLRWVNKLRPNLKIGCKFTEEEEKLVIELQGQFGNKWAKIATYLEGRTDNDVKNFWSSRRKRIERMLRKPSITSSKMQNKNKGKVPLSQVQFEEVSSNKPEENIPCGNYLPYYTAPYMGNTEEFKMVNLPDLTKPNHQNLESDINTSSQAFEATPLHVVPSFESSTTEYTFPQIPNEPQLEFPVFPEPIDDPYFFDMLEQKSVQNKIGTTVGMDGKPQNESAKCFFEDIPTEIFEYFDHTPTSSDQ
arahy.I62GV5 | AhMYB043	MIMGSERGWKKGPWTHEEDKLLTEYVTLHGEGRWSSVAKFTGLNRSGKSCRLRWVNYLRPGLKKGQLTPMEEGIIFELHAILGNKWSTIARYLPGRTDNEIKNYWRTHFKKKEDSKHNKKLKKRRSKVTKEQVVMEDTNKSNNNNENTKSYDDETKENYYNDQHNNMGFIYPNNNNPTMLLEQQQSFPLMHQDYLSSPSWPDTTTADYDALWFSLWDFDVPQGFEEHVNNLTKYVLPNQATFW
arahy.I7UCTP | AhMYB066	MGKGRAPCCDKSQVKKGPWSPAEDLKLIAFIQKHGHENWRALPKQAGLMRCGKSCRLRWINYLRPDVKRGNFTAEEEETIIKLHKAMGNKWSKIASRLPGRTDNEIKNVWNTHLKKRLTAAKSSDSREDNANDGSKIESSVTSPSSSSSESFFSNETPKTNNNNPCNETNDHISQTDDDDQDSGGKLLQEVIGITEETKGSSNSSSSTSLSSCIEYKKHDEDQQQLVSPTFLNCVAPYDIDVTLEEVDKPNNNNLETKEDCDFWKMLDNIESFLSSNEASPPPPPPHQSQTSPTNLVHQDDDEATMMMMWSHEFENELGGVVGEATTKGSNNKAQQEIIMDPSNDVFDLDLVTRPPEPDQLESELDLGYIQLWPSLPPNTIL
arahy.IRZ0P1 | AhMYB088	MEMEYTSSVHMIMRSLSDCGSSVANGSEEDMEIRKGPWTEEEDSALLNHITTYGLKRSGKSCRLRWLNYLRPNVRRGNITLEEQLLILDLHSRWGNRWSKIAEQLPGRTDNEIKNYWRTRVVKQAKQLKCDVNSKQFRDALRYVWMPRLMEQIQAQGRSTMCVSQAREIVNPVTSVSMASSKSCSSFSGCEQFQASSSVSDSCVSYYSLMGSGSGGGSSERAEKGATSSSTPFEPENGFAGADFWTDENIWFLQQQLADDDHL
arahy.IT30K9 | AhMYB129	MGRSPCCDKANVKRGPWSHEEDEILKSYLNKHGSAGNWIALPLKAGLKRCGKSCRLRWLNYLRPHIKHGAFTDDEDKLISTLYATIGSRWSLIAAQLPGRTDNDVKNHWNTKLRKKFFAGGINTANATTVLNTASSKFPTFTPQIEAFDHNNNTPTTCFESAVLGLYQTPFPVPSKMLPLESDISAANPLVIKEKDHVGHQWLGYYAEEDDAFLLDFVQNGFAYSQYKNTQLDPSSSSSSYI
arahy.J3K16K | AhMYB099	MEGSIGLRKGAWAKVEDDLLRACVEQYGEGKWHLVPSRAGLNRCRKSCRLRWLNYLKPNIKRGEWSLIAGRLPGRTPNDVKNYWNTYVRRNNKHTSSSSSVPSPSSVVTTVKRHDHINHQVIKPHPRTFSKASPWLLLKKTSTSGYHNNNKQRDGAKAEEECTDNNNNNNDNNGSGGGCDDGNTCRNKNGGKGDEEKLNDGCLLSVSGAEEEEEEEDWKLLLPDFNWDAHNDDHFLKDASDADHDMLINVHGQTWSDILLDINLWDPQ
arahy.J5XH0F | AhMYB168	MGRAPCCDKANVKKGPWSPEEDSKLKSYIEQHGTGGNWIALPQKIGLKRCGKSCRLRWLNYLRPNLKHGGFSEEEDNIICSLYVTIGSRWSVIAAQLPGRTDNDIKNYWNTKLKKKLLGKHRTNNNKEHHQQPRSRKQASTTNNTSVTGDFSSSSSSSATATYWSHMHMPMLPLPPPPPPLPPLPYAEDNNSNNEGPSFNDQDSLRKLLIKLGGRFSNNNFSEDYQPPPLDDGVIMNFHQFPSYEEEQIHCHHNIGSSSGCMNNNYPQRLDGLEFFYGEEMAVTNDEKIIETGGASNNNNTTLIYPPLHEDFSYRTPQ
arahy.JGMV5U | AhMYB186	MRRHSCCYNQKLRKGLWSPEEDEKLLMHITKYGHGCWSSVPKQAGLQRCGKSCRLRWINYLRPDLKRGTFSQEEENLIIELHGVLGNRWSQIAAQLPGRTDNEIKNLWNSCLKKKLRQRGIDPVTHKKIPEAEKGSGGEDNDNRNQEKTAEASSNELNKSDDATPYVQNRASSMSCHHHSDFMGGFPIQMINHASSSSDSNSVNWYSHSSGRSFDINTDFPFNTTSILTPTTATNLFLPTDSSFLYKPSFSSSSNSPENISNTAPYGLKEEQYQIHMSIEELEELSSKWDEYYYYLHNPVSMLASSESFCNEIKPDIHHLVPDTPGPIMLPHHNNNNTKFQEPSQMASFFSKDIQKLTAAFGHI
arahy.JR680W | AhMYB192	MGKAPCCDKHGVKRGSWTPEEDEALVEHIKKHGEGSWRTLPKHAGLQRCGKSCRLRWINYLRPGIKRGPFTSEEETNIIQLHALLGNRWAAIASQLPGRTDNEIKNYWNTHLKKNLHHHSGGTKQPCLSPHAGIVKSESPSTRHMVQWESARVEAEARLSMESSLNNSWSPAKTCPDYFLRLWNSEVGESFRGLKGRERVGESHSLVSQASTPSSSSKLESCSDASLHLKNTVQEQISSCKPKLEYDTGGSDSGNYEYLDTSDSAFKQYLDMPDEDIEFLDHTDSFLNPPDDDDEEDDRCD
arahy.JT49XC | AhMYB139	MLALLLLYNLGPLIVSFLVSSIMGRTPCCEKVGLKKGRWTAEEDKILTDYIQENGEGSWRNLPKNAGLLRCGKSCRLRWINYLRADVKRGNITPQEEEIIVKLHAVLGNRWSVIAGHLPGRTDNEIKNYWNSHLRRKIYCFMRSLNESLPPIDMAALNEAASKRRAAPRRSSTIQENNNNNNKTSLPKREAITTSSQNCCNILGDHHDHDDDDGKGISMMDAYFQMELGNNNNPASSFMNNNNNNGDFDEGLLGAYEWPDEEIMRLTQMFENGVLVNNNNNNNNIALKEEPNGNYYYDDDECGQMMDMDMDLDMDAIGATRTTSEEEEEESKNHKNNNNIAASISEHNYWYNNNNNDNSCSSSSVGDYHQWHDWDLAHQSNNNNHHHQWDLSTEDDQML…
arahy.JT7MF5 | AhMYB045	MGRAPCCDKANVKKGPWSPEEDAKLKSYIEQHGTGGNWIALPQKIGLKRCGKSCRLRWLNYLRPNIKHGSFSEEEDNIICTLYVSIGSRWSIIAAQLPGRTDNDIKNYWNTRLKKKLLAKQRKLDQPPPIPYCNSSSNSSSSSSVPQLVVPPAPPSIHDYDLTSLISSFPQQHHLYPPPNMYHHQQGFESLLIDDDLSHLMACVVSNNQQMEVQQGFYGSTTSTESTTTTSWGPDMTSLVNYSSPPPPPPPLLYQDDASPASSSHTSHVTPIQ
arahy.K4CW46 | AhMYB106	MGRHSCCVKQKLRKGLWSPEEDEKLFNHITRFGVGCWSSVPKLAGLQRCGKSCRLRWINYLRPDLKRGMFSQQEEDLIISLHEILGNRWAQIAAQLPGRTDNEIKNFWNSCLKKKLVKQGIDPATHKPLSTDDQKEEESCSKKIITPSENSKIQIPFSTALASSLNDSGYYAGDDNSNAITEASRDIFMTSNNNKPTFLDPLSSFYADFPHQPNNYHHLAPVTAVTNYCGGGFSSMPSLTNSDQGGHVSVTDQFMNSNKESSSNNSSSNMYTSVTGFSSSSPWDATAENITNKLVEPFFQFSAIKCEDLYKTTCSSWEEDQEHTHTNTASSSIHFTTYPLTSLSEDLTAANFDVFHHI
arahy.K58CAP | AhMYB025	MVRAPYFDANGIKKGAWSEEEDKKLTAYVERYGHPNWRQLPRLAGLLRCGKSCRLRWMNYLRPNLKRGNYTQKEEQLIMDLHKQHGNKWSLIAENLPGRTDNEIKNYWHSHLKKFQNCNVNNTASDDDDDDLNKSKSKSKSSSQNTKEHERPKSEVLTITTVDDNDDDSHHILESSLSNVTTESSYSYTEEEEDNNNNNDNNAWLCFSSGHEEESNREEDRFASWGATTLFDEFGSSFWTEPFISDDAFSQDYNYILYDREDPFFI
arahy.KF94VL | AhMYB068	MGHHSCCNKQKVKRGLWSPEEDEKLINYITTYGHGCWSSVPKLAGLQRCGKSCRLRWINYLRPDLKRGSFSPQEAALIIDLHSILGNRWAQIAKHLPGRTDNEVKNFWNSSIKKKLLSHDVLVPSLATFSDHHIHHHHHHGLIANNNGSSLETFFPENPILNPQLYLPIIPSSILQAFDQQNVIDIKQQQLDNNNINYNNNGNNFHHHIQMPAETVVVPSMNTTVNPSSLYEDTWSSSSSFGCVLPLQEDHQISKNSSDHDIAITAATPSNYIIDKLIINNPVSTTWQQHFDLHHLMEPIVPKVCDINNTNIIEDYICGLPYSPASSSQQDPLARIHCYTTTTTTTTPASAAAICPQDQATLLAANHHQLEQQHIDNNNNNPLIIPSSLPSSTSSSSAS…
arahy.KG8LQF | AhMYB120	MRKGSEQSSSSKNNKLRKGLWSPEEDDKLMNYMMNNGQGCWSDVARNAGLQRCGKSCRLRWINYLRPDLKRGAFSPHEQQLIIHFHSLLGNRWSQIAARLPGRTDNEIKNFWNSTIKKRLKQQSTTSPNASDDHDYSSYDPNNNNNIVGGGEGFNSNSTTQQFHQHHLHLMPLVFNSSSSSSSSSMQNTVLNTLIDRLPMLDHGLNIPAANGFNNKGFYDLENGVIGSLDNNNNNNNINNLVAEEVVVGDNTNTNTNTFSDHDNNLKVLESANYFDDINSIVNSCNNNKIMKGGVVENLFHEELTLGEWDLEEFMKDVTSFPFLADFSN
arahy.L0D2WS | AhMYB019	MRKPSEQSSSSKNNKLRKGLWSPEEDDKLMNYMMNNGQGCWSDVARNAGLQRCGKSCRLRWINYLRPDLKRGAFSPHEQQLIIHFHSLLGNRWSQIAARLPGRTDNEIKNFWNSTIKKRLKQQQQQSTTSPNASDDHDYSSYDPNNNNKDLNIVGGGEGLNSNSTTQQFHQHHLHFMPLVFNSSSSSSSSSMQNTVLNTIIDRLPMLDHGLNIPPANGFNNKGFYDLENGVIGGVDNNNNNINNLGAEEVVVGDNTYTNTNTFSDHDNNNLKVLESACINNNTNYFDDINNKIMKGGVVENLFHEELTLGEWDLEEFMKDVTSFPFLADFSN
arahy.L104JU | AhMYB028	MLDSDLLLLTGYTTQLFCVFVRDHQRHTIIIMGRSPCCSKEGLNRGAWTAQEDKILRDYISLHGQGKWRNLPQRAGLKRCGKSCRLRWLNYLRPDIKRGNISEDEEELIIRLHKLLGNRWSLIAGRLPGRTDNEIKNYWNTNLGKRVRDLQTISSASSQQPNETNNNIQKPTTMPPTTNKVVSTTTPSLSPLNDSHSLLVRTKASKCSKSLFLDHSSTTTTSLQQNKTSSNNNNNNDNSHELDETAADHVLLPPPGLLLPSNGDNNNTMVMMMMEMGTNSEEYKEISTTELLLDFDVGDICLHSLLNSDFEDICDFGYNNSNSNCEDLFGFSPPEQMQLDSSDEVLKEATVPSNFPDETNNIVQNIQFL
arahy.L2YT9C | AhMYB163	MEFDQNFFEDFTYLSESIYENPCIKKEISTTVPMQQKSLLVCPPLKNEILYKNDFHHLQSLKDITNTFYSMEIAPNKNQMEDIHAFPNNYNSLWDLSQKNQVQIDDALTPSLIYDASLLVPMNLNFQDELSTLTPTENAYWNNNQNPFHNNQIPQRRGLRRKDNIQQSVTEIIKGQWSADEDRLLTDLVELFGFKNWSYIATLVSGRIGKQCRERWFNHLRPDIKKDSWDEEEDKLLIEAHKQVGNKWAEIARRLPGRTENTIKNHWNAAKRKKSSKRQPRKKKNQTYYFGETLLQRYVKEVTAADAAKKQLKKSMKKLRITNEDYNLQQNACITGYDGNIPVKFSSNEIGNGSVLIDGTENYVPMQLDMIGIETYMN
arahy.LGQQ8W | AhMYB089	MDVNVIKKSEGSQVQQLANEMGLRKGPWTVDEDAILTNYISTHGEGHWNSVARSAGIWHVLSHSLFNYDLSKLIISSGLKRSGKSCRLRWLNYLRPDVRRGNITLQEQILILDLHFRWGNRWSKIAQHLPGRTDNEIKNYWRTRVIKQAKQLKCDVNSKQFRDALRYVWMPRLLERLHPAPQKLTNQTEPETQTGVLVSNRNGSDSGPLLCAKQSNCLSDSSSGQNVSVGNQWSSFNNQLLFEQGTNENGHGCGGGGESLECLWNDENVWFLQQQLCDDLEVKFNSLA
arahy.LN6DUE | AhMYB180	MVKEKSNNNGSKQRKGLWSPEEDEKLIRYMITKGEGCWSDIARNAGLQRCGKSCRLRWINYLRPDLKRGAFSLQEEDLIIHLHSILGNRWSQIAARLPGRTDNEIKNFWNSTVKKRLKLNNNSTSSPNNSDSSEPNSIRDNNVVMGTTTTSNNNGIMHINDHHHHHQDLMTMSMCMDNSSSSTSSSTMHTHHHAMVFGDPFSMVTNNNNNHYEMATGVAGFHGAMAGDLPLENSFHGGDYGRMLDEESTDKMGLESDLSLPPLESSIRSTEEIIIINNASSIDDMKSHNNHFNNNNNTNNDSCFKNTDNQVLNNNNYSNEEDLFGFGNHGQVENLRMGEWDFEGLMQDISYFPSLDFQV
arahy.LQRE2T | AhMYB159	MVRAPCCSKVGLHRGPWTPREDALLTQYIQSHGEGQWRSLPKRAGLLRCGKSCRLRWMNYLRPDIKRGNITPEEDDLIIRMHSLLGNRWSLIAGRLPGRTDNEIKNYWNTHLSKKLLRSQPKKKKQKKKDAQAEEEEEAEAKKKNKTVVYLPKPIRVIPRTKSTLTLESNSGSASTSHEKQEVAKEVNNIDDVMICSNDEEDEELGLFLGGDGEDQYHIDQVVNGSDDVECGSPDFLGDCGSLEKLYEEYLQLLNMDDAIPDQFDSSAKNFLL
arahy.M75BKX | AhMYB067	MEDSSNNNNTCEDTKICPRGHWRPAEDEKLRQLVEQYGAQNWNSIAEKLQGRSGKSCRLRWFNQLDPRINRRPFTEGEEERLLAAHRIHGNKWALIARLFPGRTDNAVKNHWHVIMARKQREQSKICGKRTFQDMMIFNNNNNDSNSSSSSSNIIKRPARVIGLEYSRFFDFRNLDSNKASTSWNFASSVPPVTDSFRKGGGGGKDYFTINGSNIYLPEGSRTSDRFYCRVFPGASTTTTATTAPFGSSNGFSSSLQNYKRIVPNPFAFKGSSTEKEKEEDHEPKNEVPFIDFLGVGVSSS
arahy.MAB9J5 | AhMYB069	MMSKDKEEEKKNKSKNKLRKGLWSPEEDEKLMRYMMNNGQGCWGEVARNAGLQRCGKSCRLRWINYLRPDLKRGAFSPQEQQLIIHLHSLLGNRWSQIAAQLPGRTDNEIKNFWNSTIKKRCITITSSSTSQNTSESYSSWLEPHDHHNNMEGFTMMPMFSCSSSQSPSIIIDEHLPMPMENNNMHAAMGIDKGYFNNNNNNNNNNNMFVPPLLESATTSNVYFDEDVNTLHNKVVSVEEDSLISMEDWELEDLMIKSVSSPFLDFPLS
arahy.MCX68E | AhMYB003	MGRIPCCEKDNVKRGQWTPEEDNKLSSYIAQHGTRNWRLIPKNAGLQRCGKSCRLRWTNYLRPDLKHGQFSDSEEQTIVKLHSVFGNRWSLIAAQLPGRTDNDVKNHWNTKLKKKLSGMGIDPVTHKPFSHLMAEIATTLAPPQAAHLAEAALGCFKDEVLHLLTKKPISFQGQHSTMTQGNNITDYINCKPEEKDDTVEKIKLGLSKAIQEEPEMMPSNKHWDSSAATSASYAMSYSVFPPMPGFQYNPVPFGTKGDASPWSQSVCTGSTCTAVDQQNQLHEKLEENGDDSEATKEMRNLSNIFNSDCVLWDLQADDLMNPMV
arahy.MN60MU | AhMYB135	MGRSPCCEKVGLKKGPWTPEEDQKLMSYIEKHGHGSWRALPSKAGLQRCGKSCRLRWTNYLRPDIKRGKFSLQEEQTIIQLHALLGNRWSAIAAQLPKRTDNEIKNYWNTHLKKRLTRMGIDPTTHKPKTDPIGAGSDTNSSQSKDLANLSHMAQWENARLEAEARLVRESKLLLQVQQTQQTNTTQPPPARLVLNKITAAQQQPLLPPCLDVLKAWQNSWSSKPQLSVPSRENFKMHSMYAMMLSTDENLESPTSTLCFPGGASGSSAMLPIMSSTTTSATTITVDALNENLLNPSLTKTKIDSNGTMVTPCDEGVFITKGGNNNETDSSWYMLKQNNPEIELDDDEIVENNNNNNNNSFRDDDIMVAVEAFRGRGGGGYDGVNVVPPTLSSTGDVVV…
arahy.MYH7VN | AhMYB137	MSSMTNMGDGRKVPKSRRSPSSVEEPTTEGEGHFKKGPWTSIEDAILVDYVTKHGEGNWNAVQRNSGLARCGKSCRLRWANHLRPDLKKGAFTEEEERRIIELHAKMGNKWARMAAERSGLPIYPPDICLRVMHGNQESQNVGRLTDGVNQHDDLSQTDTLNIPELDFKHVKIPEDPSIFDMPENSMFEQSSDSSYGYNMFPIMHPAKRLRESAEIMQYAPVYEEDYMSDEITNQFHGDPLNGNTCCSSSSSMPLSGGMKLELPSLQYLETQQGIWDTPASPLPSLESVDTLSSGLLEPIMYQSTKHFQVQETPDEAVKCKPEWDESGEPYSPLAQSSASVLTMCSPDGPQWVETIQDHNIKHELGTEFPTYCSGKDEKNMNQIHVTRPDALLDLAWFE…
arahy.NA9FDR | AhMYB015	MKSSTPLKALSGNSSSSVHHDNDIIPFLHHEYGGNMMNKVTTSYSFNNPSMCRLGLPLTAIDRFLCSQQQSQVPHRKHQQHNDDDVAKNNNVSVFDEDFHTRFSNCYYGGASNNPYYKFEWPNCTSQEASLVVDDDHDHHLLAISSDDQEEGFNWLQKFLTLCHNKEDVQALGENLKIRGRNPKKISSISLIKGQWTPEEDRKLEKLVKQHGIRKWSQIAEKLEGRVGKQCRERWHNHLRPDIKKDGWSEEEERILVETHMKVGNRWAEIAKRIPGRTENSIKNHWNATKRRQNSRRKNKKPSSSSTTSNNNGKPQSSILEDYIRSKTLIGTNNITAPITTTTTNSTPTITSESESITNNSDNNNNNPYYSSPTIIAESSYDDELLFMQQLFKENNQIV…
arahy.P9TBRI | AhMYB172	MVKMISNNNKNNENCESWRDNLRKGPWTPREDAILIEQVKKCGKGNWSLIRKTSELRRSGKSCRLRWSNHLRPDLKKGPFSEKEEKLIDDLHAKFGNKWALMATEVPGRSDNDIKNFWNTRMKKRLREYPPQITVQQVQHFSSSPFYSVLASCYPKNNLNVELPSNISAANSPPNHNQKQPNQNYYSSSSSFSCTNNNASFVLPLAPMSPYCKSSGLLNDVVMEGNALCRKGKSKMDATIVIVREKEELADKRKIIEEGKEPPLPPIGTSKKEETATIIATQSSSHQLISTEKNDNGGCNNNKEALNNFIPQMDDELLSILKNCPIYSPVRKWYKVDYDEDFPDDDDDGFESW
arahy.PEK8FX | AhMYB077	MAKSCSSEKNNNNGLKKGPWTPEEDQKLIDYIQKHGHGKWRTLPKNAGLKRCGKSCRLRWANYLRPDIKRGRFSFEEEEIIIQLHTVLGNKWSTIAANLPGRTDNEIKNYWNTHIKKKLLKMGIDPMTHTPRLDVFQLSSILSSTLYNNNNSPQINNNYYPTLFGIGSSSVANNPSQVLSLLASLLSYQSRNNDNILNQQNQLGTISPLLLQNQMHLNPSQAFQPNQPCANNFHVETQNMKSKLEPQIPSTSTPFSHQNTLPNLWHYNGGGYMANQQGFPSLLENNNQILCSEGIMANFNLMNSMLSSSTASSSSPSNLNSSSSTTFVNGTTTTEDERDSYGSNMLMYKYNISNGLNNSGLL
arahy.PGA5SC | AhMYB152	MCTRGHWRPAEDEKLRELVERYGPHNWNAIAEKLRGRSGKSCRLRWFNQLDPRINRNPFTEEEEERLLASHSIHGNRWSVIARHFPGRTDNAVKNHWHVMMARIRRERSKVYAKRPLHHRTFFSPNLQQQQQQEDHDDETTNFDTKNNISYCLVDKFHGKYSYPACLTYATFQLPNKFHFQGPSSCATLLQERSQSIEFYDFLRVNTDSNKSEVSNNNGKKEDEEVNQDPLGHHHNKDGIPFIDFLSTQSS
arahy.PR7AYB | AhMYB055	MGRAPCCDKVGLKKGRWTKEEDQILTDYIQANGEGSWRALPKNAGLLRCGKSCRLRWINYLRADLKRGNISIEEEAIITKLHASFGNRWSLIASHLPGRTDNEIKNYWNSHLSRKVYSLPAPNDKDTTTCATATAIPKILDTPPKRKGSGKTSRWAMKKNKSTYSPPIQTQKPSSEEEGRGEVSEKMMECEEGSIDDGGVLSFNDIMESSCMQQLDDDHQPCGLSTVTTAGVPNDDTCPNTTTTTTTTGEASHSNCSSNNSMASGLELDDSYWESVLELNNNSTDESSWEHSTEALFNWLWEDHHLDKLGGQHHDDDDHKQNNAMMVDWFLS
arahy.PT27R6 | AhMYB071	MGRAPCCDKANVKRGPWSPEEDTKLKEYIDKHGTGGNWIALPHKAGLKRCGKSCRLRWLNYLRPNIKHGEFSDEEDRIICSLYANIGSRWSIIAAQLPGRTDNDIKNYWNTKLKKKLMALLPTHHHNQQNPPPFFPYSSSSSSLHMTTDNNNNNNHHHYYYYNTTTTTTTPPSMSFTTAPPPSTSTNYYNYNTTIATSAIMSSLPFYQNQQQEQQQALMSPMQQYYPMFGSEGSCSSSDGSCSHGGREMKKEEMGFHHHHMFHHHEEQQQQPMVVDDDGINNNNQWTEKLDKWLFQTANPLDYDLEVIKQLVISSSGNDGLFSVDENKTVQESKPIIYNYKYSD
arahy.PZ1MK0 | AhMYB082	MGRAPCCSKVGLHRGPWTPREDTLLTKYIQAHGEGQWKSLPKKAGLLRCGKSCRLRWMNYLRPDIKRGNITPEEDDLIIRMHSLLGNKWSLIAGRLPGRTDNEIKNYWNTHLSKKMNDSKEKDEKEGGETVAKKKNSDGNKRKNKNNSKREKNKKKNKGSKEEESPKTQVYLPKPIRVKPSNLARTNSSSFTSFDSNNSATTSQEKEEDNNNNNNGEGEGDVTKAWTEETNNLVFLGEIGVNKKNNMDENDGFGFYFDGREDLVLNNNNSDMEGQSYNYYGMEDHLNHHGTLEKLYEEYLQVLNMEDNMYELDSFAESLMV
arahy.Q52RY2 | AhMYB027	MMSSSKSVSSSGSEDDNEIRRGPWTHEEDNLLTQSIANQGEGRWNLLAKCSGLKRTGKSCRLRWLNYLKPDVKRGNLTPQEQLLILELHSKWGNRWSKIAQHLPGRTDNEIKNYWRTKIQKQARHLKIDTDSREFQELVRRFWIPRLLQKARESSSSSAMPIQNQATMPVSQYSPAATTPPPCVHPTCPNYLDQRLEQHSNGSCVSFSEPKLPQLLGYNSNNFGNGLDTDEFGTFTYDYGYHVNSNGYDNETLNMEYPVDDCQMARHNWVNDFACDLWNMDECCQFSNFKK
arahy.QF6X98 | AhMYB140	MRKPCCETNKDMNKGAWSKQEDQKLIDYINKHGDVCWRTLPQAAGLLRCGKSCRLRWINYLRPDLKRGNFAEDEEDLIIKLHALLGNRWSLIAGRLPGRTDNEVKNYWNSHIRRKLISKGIDPNNHRLITQKNLIPTPPISDCSNSSSSGLLKKKNKNNDEATTNKSNNIHNYSYHQVVSSEEDESNNNNNNNKGLLLPDLNLDLTISIPSSSSSAENNDLKPTTIHHESNSSGRERNLMMA
arahy.QI0PHV | AhMYB187	MGRHSCCYKQKLRKGLWSPEEDEKLLNYITNHGHGCWSSVPKLAGLQRCGKSCRLRWINYLRPDLKRGAFSQEEEDLIIELHAVLGNKWSQIAARLPGRTDNEIKNLWNSCLKKKLRQKGIDPITNKPLSDVVPIENNKNKKEEEEKPPTTTERFEGPPSDSVGGYFSFNYQQMMNNFGATPQNATSSSAVGSSDTNFVANNILTWEQEEVKWCEYLNTLLLNNTVVQNHSSSSSHSVMYGGGGEVITKPETTSFMRQDSSSSSWHHHSQQQPHQFSDMYTKDLQRFSVAFGQSM
arahy.QP982P | AhMYB048	MMGRTGSSDESGLKKGPWTPEEDKILVDYIQRHGHGSWRALPKLAGLNRCGKSCRLRWTNYLRPDIKRGKFSDEEEQLIINLHAVLGNKWAAIASHLPGRTDNEIKNFWNTHLKKKLLQMGLDPMTHRPRTDHLNLLTNLQHILAAANIVTTFTNPNHQINTALTLQNMLQPMPPAPSNLLNNLGSSLSLPDTLLYEGLGLNVNDHSTLHNIIYNASNSAASSSQNQFQNFDQQQMMMTMMNGSRNNNNSSNCSESQNFDEQFGSTNATTTTTVTPSSSLPNLVSVSASPERSSSSPTKNNNNNNNINSNSTFEIWGDFMDVDPNDAYWKDFIDQQSNQPWSTVQ
arahy.QVUM6X | AhMYB182	MRKPDNNMGKDKMGNNNTIIKSKLRKGLWSPEEDEKLLRYMLTNGQGCWTDIARNAGLQRCGKSCRLRWINYLRPDLKRGAFSPQEEDLIVHLHSILGNRWSQIAARLPGRTDNEIKNFWNSTLKKRFKLSTNNTPSPNNNSSSDDSSSDPNNANGIIMVHLNEQQHDLMPMSMCMDSSYSSSSTSSSISSMHQQQAAPMVFSDQYNDPFSILINNNDVPQCLMTQFGGMVEEGHNGNYGIMGSNNKIGLERELSLPPLESDNNAPIIDVKNHNNHFNHHHHSGCFNNAHQKVSKVEELFGFGNNNNNDHHGHQQLHQGENLKIGEWDLEGLMQDMSSFPFLDFQVE
arahy.QWHF22 | AhMYB173	MISNINKNNEDGKSWRDDLRKGPWTPIEDAILIEQVKKCGEGNWSLIQKNSELRRNGKSCRLRWLNHLRPDLKKGPFSEEEEKLIGDLHAKIGNKWALMATEVPGRSDNDIKNFWNTRMKKRLREYPPQITVQEAQHFSSSPFYSVLASCYPKNNLSVELPSNISAANPPPNHNQKQPNQNYYSSSSSSCTNNNASFILPLAPMSPYCKSSGLLNDVVMEGNALCRKGKSKMDAAIVIVREEEELADKRKIIEEGEEPPLPPVGTSKEEETTTIIATQSSSHQLISTEKNDNGGCNNNKEALNNSMPQMDDELLSILKNCPIYSPVRKWYKVDDDEDFPDDDDDGFESW
arahy.R9MXBH | AhMYB185	MEMEYTSSVHMIMRSLSDCGSSVTNGSEEDMEIRKGPWTEEEDSALLNHITTYGLKRSGKSCRLRWLNYLRPNVRRGNITLEEQLLILDLHSRWGNRWSKIAEQLPGRTDNEIKNYWRTRVVKQAKQLKCDVNSKQFRDALRYVWMPRLIEQIQAQGRSTMCVSQAREIVNPVTSVSMASSKSCSSFSGCEQFQASSSVSDSCVSYYSLMGSGSGGGSSEHAEKGATSSSTPFEPENGFGGADLWTDENIWFLQQQLADDDHL
arahy.RF21DW | AhMYB145	MVIMIMGSERGWKKGSWTHEEDKLLTEYVTLHGECRWSSVAKFTGLNRSGKSCRLRWVNYLRPGLKKGQLTPMEEGIIFELHAILGNKWSTIARYLPGRTDNEIKNYWRTHFKKKEDSKHNNKKLKKRRSKVTKEQVVMEDTNKSNNNENTKSYDDETKENYYNDQHNNMGFIYPNNNPTMLLEQQQSFPLMHQDYLSSPSWPDTTTADYDAFLWFSLWDFDVPQGFEEHVNNLTKYVLPNQATFGDGGTPMQK
arahy.RK8HN4 | AhMYB190	MSTIIAKREIGSSNEEETDLRRGPWTLEEDSLLIHYIARHGEGRWNMLAKSAGLKRTGKSCRLRWLNYLKPDIKRGNLTPQEQLLILELHSKWGNRWSKIAQHLPGRTDNEIKNYWRTRVQKQARQLNIESGSKRFIDAVKCFWMPRLLQKMEQSSASNSPKIMNNFNNHAEASSMSTSPISNFSNNIPNSLSPPQRELFMDVPSNHHFSNMSSPNNNNVPPSSDSLQFSQLFEMSQHLTSASPPNVFENYNVYYNNNPMIQENWNNVVDANGNNNNNINNYGAMVEGLSMDPLSPMGTYYDIPQFDFQTCGSDWILDNNNNMGDTLWNMDSM
arahy.RM3VXC | AhMYB041	MGRPPCCDKEGVKKGPWTPEEDIILVSYIQEHGPGNWRAVPTNTGLSRCSKSCRLRWTNYLRPGIKRGNFTEQEEKMIIHLQDLLGNRWAAIASYLPQRTDNDIKNYWNTHLKKKLKKLQAPSSGVCNFGETGTGTEIGPGANYSGSIPVRGQWERRLQTDIHMAKRALSEALSPENNNNNNNNNFSSSTSTKAIAQSSSLCYASSAENIARLLKGWMKNPATNNKCSRTNSSSLTTQNNNFFVVNGGDTASKGSGGGSSSNDNSVELSETFESLFGLESLDYSSNATTTTTTTTTTTSDHDHDQFSHQSLSPNDENNVFQENESKPEIIEDVMPFSLLEKWLLEEVACQDQKVITTDAKFF
arahy.RUA6I3 | AhMYB169	MGHHSCCNKQKVKRGLWSPEEDEKLINYITTYGHGCWSSVPKLAGLQRCGKSCRLRWINYLRPDLKRGSFSPQEAALIIDLHSILGNRWAQIAKHLPGRTDNEVKNFWNSSIKKKLLSHDVLVPSLATFSDHHIHHHHHHGLIANNNNGSSLETFFPENPILNPHQLYLPIIPSSILQAFDQQNVIDIKQQQLDNNNINYNNNGNNFHHHIQMPTAETVVVPSMNTTVNPSSSLYEDTWSSSSFGCVLPLQEDHQISKNSSDHDIAITAATPSNYIIDKLIINNPVSTTWQQHFDLHHLMEPVVPKICDINNTNIIEDYICGLPYSPASSSQQDPLARIHCYTTTTTTTTPASASAAAICPQDQATLLAANHHQLEQQQQHIDNNNNNNPLIIPSSLPS…
arahy.RW7WYG | AhMYB193	DFQTNLRETFASQTMQYSLTMKEIDLPFGISNSSHGFYQDLHHHVDQFHQVNVNGNSSSSNHQVSLTNLDSFDVYECKPFVENNNVHVMDDFQYNGGGFGNLNLTNNNNRSTPLDIIVGNQGYLPFYPLQETKPTNLVLPDEVSSISTMGYYKRVNGVNKNNKLYPTSKKTYKLQKKSNILVEQYGLRKWSHIAQMLPGRIGKQCRERWHNHLRPDIKKDIWTEDEDKILIEAHVEIGNKWAEIAKRLPGRTENSIKNHWNATKRRQYSKRKCRSKYPKTSLLQEYIKSLNLDKNPLMDYRRKSVNPRGNANKTSSAASSKAPPPLSAAQPQPVGNNSQFSMSDRLVPSYDFNEVMPDFCFDENLFEGGCSIDSLLDDIPCAPIMDTSTINVVDVDYKC…
arahy.S1DRQT | AhMYB194	MGRPPCCDKTNVKRGLWTPEEDAKILAYVSNHGIGNWTLVPKKAGLNRCGKSCRLRWTNYLRPDLKHDNFTPQEEELIINLHAAIGSRWSLIAKRLPGRTDNDVKNYWNTKLRKKLMNMGIDPVTHKPVSQVLSDLGSINGLPSTGNQIGLAANKDLMNNMLPTRTEPSNPMVEQTQEEQAQFWENQVQYQVLASECVQPNVVFSEAASSSSSSSSSNLTQLSSPQQSYNCHNSQITPCSSSFDWSDFLHGDSIMWSEMQQCDPQRVMSSSEAFGAVACGASMCEGRSNSGDSFVDGILDRDSEIRAAFPELLDDAFDY
arahy.S4FTM0 | AhMYB103	MMENINKDAENDANSFTAMRGSMEAGDGCCGDSGGATAAGDEVALKKGPWTAAEDAILVDYVTKHGEGNWNAVQRNTKLARCGKSCRLRWANHLRPNLKKGAFSPEEEKLIIELHAQFGNKWARMAALLPGRTDNEIKNYWNTRVKRRQRQGLPLYSDDPDRPTISSTPTTPITHLGTNFMNNSPTSKFEFLHHQSYLHSPSPHHHHLNHSPLTSPLHRAPSYSPHTFLDATTHSPLSSSSLHSPLSTPISSSPLSFTFHRPAPLLCNPLRFKRYRSTSTVNPTTPTTPTHLSDLDNGFRFPVHLNSSSSFSHFFQNPSLLDPERNMVCSTSPSSFLSKIELPSNQFSLSSQPHQIEPSEFKLDDVEYNNDPNCLNTSNGLVGDILSEAQTMASSHQNL…
arahy.S8NMKG | AhMYB156	MGRHSCCYKQKLRKGLWSPEEDEKLLRHITKYGHGCWSSVPKQAGLQRCGKSCRLRWINYLRPDLKRGTFSQEEENLIIELHAVLGNRWSQIAAQLPGRTDNEIKNLWNSCLKKKLRQRGIDPVTHKPLSELSEEKSQIQEKALSNDNELNLLRSESSNKSDGASSYDHQQQQQQQQQQGFVPTSEMEGSSSTNKDIFLDTTTRFMANTCSDFMGNYNMSYASSSSNVTVTDNNWFTQTSRPSFDINSDFTSSSSFLPGSFCYKPESLKNTNMLSSSSSSWGLITDCSMEEAEEAKWSEYLHNQMLMLAAVQNNNNNNNNNNQASLCNEIKPLPSTTTVTTTPPPHLVPDTLGAIMLPHSKNQHHHTSQTSSTTTFSKDIQNLTAAFGHI
arahy.SJGE27 | AhMYB005	MAPKNNKKSTKISSVMMNRGAWTPEEDDKLARFIEIHGAKRWKTLAVKSGLKRCGKSCRLRWLNYLRPNIKRGNITIEEEDLILRLHKLLGNRWSLIAGRLPGRTDNEIKNHWNSHLCKKVHPNAGEPSTSTAKESGATLNNNPNNMEDSEIMLEHNGAINNGSDENLDISFDVNEFFNFSTEGSFGFDWVNKYLEVRI
arahy.SNE8GR | AhMYB118	MGRHSCCLKQKLRKGLWSPEEDEKLFNYISRFGVGCWSSVPKQAGLQRCGKSCRLRWINYLRPDLKRGMFSQQEEDLIITLHEVLGNRWAQIAAQLPGRTDNEIKNFWNSCLKKKLMKQGIDPTTHKPLHNHEDKDNDTIINNNNNNTTQAACSSSSSMAMLDGIIGGVSSSLSSSSLLLDPLTCLDFSHHHENYGLLFSSMPSLDMNNNNNNNALLSSTSSWDCCSNEEENKLESLFQFHHQLKSEEEFNTNYNNNVQQNSMQEDFMSSYNNLRSLSSEDLSAAAAAVAGPNFDVFHQI
arahy.SU6N3B | AhMYB022	MPRRINNDNNEDDNNNREDNYNDGVVAKEENGGEKSLRGKTKKGPWTVSEDIMLREYVMKYGEGNWNCVQKNSGLARCGKSCRLRWANHLRPNLKKGSFSKEEEDLIVQLHAKLGNKWARMAAQLPGRTDNEIKNFWNTRVKRCQRAGLPLYPPQVLHEANVYHLQQHLKPQPSSSSSSSFSFSPLFMSSSNHQEINQLKLIAHPSTNQQNPPHSSCLSNNNPQPYPQFKFPNENPNITNSGNLGFPLSPISITSSLFNQSYNNVNNNSNNDYYHLGSYNYGFHSNNSDTNNNNVKLMPNSPFEALPPLIQGSNNNNEASLSQSSPPLSSTTPTSSHASGNNGYLIGGGASNMATNGDGGRSGVAPLSPPQENGGGGLLGAVLVEAQSLCNNNDKSKSD…
arahy.T18AYA | AhMYB164	MGRAPCCDKANVKKGPWSPEEDAKLKSYIQQHGTGGNWIALPPKIGLKRCGKSCRLRWLNYLRPNLKHGDFSQEEDNIICSLYVSIGSRWSVIAAQLPGRTDNDIKNYWNTRLKKKLLGNNKNRRNKEQQQLQACSNNNGINKQQETSSINGGSVIIGDDSLSSLLVHENSSTTHQQQQQQQQCYWPHFMPVLPIPNLPYSTTNNNQQFYLGSSFNDQDSIKKLLIKLGGRFHNDVDYHNYHPTLGDGLLNHLHQSQGTTTYYSNNSTQQQVLYHQEQIQFDDGNNGLHHDEMVQRKGNLNNEIEEEMVGNTNFIPQRLLNNGLGFFHGDMVFSEDKIIIGSTTTRPNWGENSSGNSVIYHPLISSSNYQEDQGVRPSEECALQEYSTIATMRTNSSNS…
arahy.T5XFPK | AhMYB044	MPTMEGNGSTKKTYNRGAWTPEEDQKLAQCIEVHGPKRWKTVATKSGLNRCGKSCRLRWLNYLRPNIKRGNISDEEEDLIIRLHKLLGNRWSLIAKRLPGRTDNEIKNYWNSCLCKKVNPKDLKPHTSSTTPQETRADEGISSALESGGSGHMEMKFDFNEFFDFSIDEGAYALDWVNKFLELDVIPESSTE
arahy.T82HCQ | AhMYB081	MGRSPCCEKEHTNKGAWTKEEDERLINYIKIHGEGCWRSLPKAAGLLRCGKSCRLRWINYLRPDLKRGNFTEEEDELIINLHSLLGNKWSLIAARLPGRTDNEIKNYWNTHIKRKLYSRGIDPQTHRPLNATGITATATVATANNKKSKEKNDSIILSTNIINDNNNNKFQLVSELVCEDSSNSSSGVTIEEQTYPLHNHHHRQLNLDLSIGLPSQQNNQASSNSMNQENNKKLKQEQEEAHGVFYHHPWYGNSDNTNNNSKSVCLCYGLGFQSNNNKVCSCKGAIVGGTAVTTTAADNSLYRFYRPMNI
arahy.TG6F30 | AhMYB111	MGRAPCCSKVGLHRGPWTPREDTLLTKYIQAHGEGQWKSLPKKAGLLRCGKSCRLRWMNYLRPDIKRGNITPEEDDLIIRMHSLLGNKWSLIAGRLPGRTDNEIKNYWNTHLSKKMNDSKEKEEKEGGETVAKKKNSDGNKRKNKNNSKREKNKKKNKGSKEESPKTQVYLPKPIRVKPSNLGRTNSSSFTSFDSNNSATTSQKEEDNNNNNNGEGEGDVTKVWTEETNNLVFLGEVGVNKKNNNVDENDGFGFYFDGHEDLVLNNNNSDMEGQSYNYYGMEDHLNNNHGTLEKLYEEYLQVLNMEDNMYELDSFAESLMV
arahy.TP47QD | AhMYB150	MQDNMKKQKQKQVVVVANNEESNKKKEHRIVMWTQEEDDILREQVGIHGTENWGIIASKFKDKTTRQCRRRWFTYLNSDFKKGGWSPEEDMLLCEAQKLFGNRWTEISKVVPGRTDNAVKNRFSTLRKKRAKYEALAKENHTSYTNSNNKRVILQHGYVTDSASESGVSTKKMRRSHIPVVEERINYGDRLHKQNGSQISQQPRAPFAVLPQNSHNVNNLPDQHDICSLKFNGYGQNKLQGTFLKKDDPKINALMQQAEFLSSLALKVDAENMDQSLENAWKVLQEFLRRTKESDGPRCKVPDLQLVDLGDWLEELKSNSERIQPCWRKFKSIQNTKSYEDYSFGLYSRQMELYEDSPGSSEYSTGSTLLPHLGADNSEHSLHQEIETELKSIHIGDQK…
arahy.U64AY7 | AhMYB138	MDMKRRLNNNNNDNNDDDMDLRRGPWTVDEDLTLINYIANHGEGRWNSLARSAGLKRTGKSCRLRWLNYLRPDVRRGNITLEEQLLILELHASWGNRWSKIAQYLPGRTDNEIKNYWRTRVQKHAKQLKCDVNSKQFKDTMRFLWMPRLVERIQAAAATVTTAATAATATSSTGTSSDSFVTQDYCNNNNNVHVGNNNNNNNNSDPSSDYYHQQGNNNNQVSFMDCITSPSSMSLFPHQEMDFQAMELPNTPWINNPSTFSNFWNDENMLLLQNLGCGDNM
arahy.U8F7KB | AhMYB085	MGRAPCCEKVGLKKGRWTEEEDELLTKYIQVNGEGSWRSLPKNAGLLRCGKSCRLRWINYLKAGLKRGNISAEEEDLIVKLHTTFGNRWSLIASHLPGRTDNEIKNYWNSHLSRKIYSFRRATNLDTTHIGSTDTPNNVPVYPKPKPGRTSRWAMKKNKTYIHNNKGNNNNNNNNIHNNQNNQKDEIALRQLSPREKEDDAVPTPSLESEGFCNTVEDLMVLDLDPNNNNNNGVEKEEEVEEKEKEKEKVQCPTTYEKEKKDTLLGPYDEQVEDLTNNINNNGGGALSLDDMLDNFMLEEIVCGVHNLNEDIEINNNNNNNNNNNNNNSEEWNNLGLDEYLDWESVMEFMNNNNNNSESSEGCYLEQKENLLTWLWKDDDDWESDCMKLGENMDSSEKQ…
arahy.U8RNLY | AhMYB012	MHGNKRKKERGDELVDYIRKGPWKKEEDEVLLNHVSKYGPRDWSSIRSKGLLHRTGKSCRLRWVNKLRPNLKNGCKFTAEEERVVIELQAQFGNKWAKIASYLSGRTDNDVKNFWSSRQKRLARILQASTSTSKSHRNKPKLHHHLPTFQAPKLSSSSEGESSSKPHHPCSFSCNDNSEVIKMVALPDLIKPKLPNSEQEESALFESNKSSSMMEQIPFPQIPDELQTDLTPFSLGDQDLLTRIDDPNFADYFGPLGAYELGLAPQHTIGFPFSDPSEGSCRIGSTDIIGSSKNYDSIFDDLPVNMFDHMDPPSIPSKL
arahy.UFA08L | AhMYB133	MGRQPCCDKVGLKKGPWTAEEDKKLINFILTNGQCCWRAVPKLAGLLRCGKSCRLRWTNYLRPDLKRGLLSEYEEKMVIDLHAQLGNRWSKIASHLPGRTDNEIKNHWNTHIKKKLKKLGIDPVTHKPLSNNTTHQNQIKPEQPPLQEQEQDHHEPEIKEAEKPEAEDQFMTPLFESMDTIMMNGFCTDEVPILEPDEILAPCAGDASTSSIATTTSSSSSSSSSSSSDSYSNNPSSKFLEDLLLSDSEWSNDNNNNNYSSMALWDDDDFISSLDMLLNDDYYDSDRKQQQQPFDASLNQYPRMIMDSSESWAYGLF
arahy.UI5U2V | AhMYB009	MEVKGSSNSNKSAVLISQSEEEEMMDLRRGPWTVDEDLTLINYIATHGEGLKRTGKSCRLRWLNYLRPDVRRGNITLEEQLLILELHTRWGNRWSKIAQYLPGRTDNEIKNYWRTRVQKHAKQLKCDVNSKQFKDAMRYLWMPRLVERIQAAAAASTTTTTVVAPTNTSINNNNNAFTYNNNLNNNFEVHNGKMMLPTSTPPSVMANNDFVGSQITTQSYNTPENSSTAASSDSFGTPISDFNDYYNSNNINNLGDNNFYQASQTLFSHEQGMDLQSMMMVESNTPWMQSGDTSDNFWNVENMLFLEQQLMNDNM
arahy.ULT0VC | AhMYB024	MVRAPFYDKYGVKKGAWSREEDQRLIAFVQRYGHSNWRQLPKFAGLARCGKSCRLRWLNYLRPNLKHGNYTQEEEELIIKLHQELGNRWSLIAERLPGRTDNEIKNHWHSHLKKLSSKNNNNEINPSSESESESKSNNPIDDDILEGKHTNQPKDSVRPSYDYVDSANNNKFQHRVLESSSSTETSSYTDDEVGHSYYSLTPNNVEQSTIMNNSPTSSEDYCVVPSVSFEEFGGDFWTEPFIVANNDAYANDEIIISGEDDVGFLVPYLYESADFCFNL
arahy.US2SKM | AhMYB104	MAPKNNKKSTKISSVMMNRGAWTPEEDDKLARFIEIHGAKRWKTLAVKSGLKRCGKSCRLRWLNYLRPNIKRGNITIEEEDLILRLHKLLGNRWSLIAGRLPGRTDNEIKNHWNSHLCKKVNPNAGEPSTSTAKESGATLNNMEDSKIMLEHNRATNNGSDENLDINFDVNEFFDFSTEGSFGFDWANKYLEFDES
arahy.V0UCAK | AhMYB184	MGRAPCCEKVGLKKGRWTEEEDELLTKYIQVNGEGSWRSLPKNAGLLRCGKSCRLRWINYLKAGLKRGNISSEEEDLIVKLHTTFGNRWSLIASHLPGRTDNEIKNYWNSHLSRKIYSFRRATSLDTTHIGSTDTPNNVPIYPKPKPGRTSRWAMKKNKTYIHNNKGNNNNNNINNNQNNEKDEIALRQLSPGEKEDDAVPTPPTPSLESEGFCNTVEDLMVLDLDPNNNNNNGVEKEEEEEKEKVQCPTTTYDEKENKDTLLGPYDEQVEDLTNNINSNGGGALSLDDMLDNFMLEEIVCGVHNLNEDIEINNNNNNNNNNNNNNNNNSEEWNNLGLDEYLDWESVMEFMNNNNNNSESSEGCYLEQKENLLTWLWKDDDDDWESECMKLGEKMDSSE…
arahy.V5FMPV | AhMYB006	MGRQPCCDKLGVKKGPWTAEEDKKLINFILTNGQCCWRAVPKLAGLRRCGKSCRLRWTNYLRPDLKRGLLTQAEEQLVIDLHARLGNRWSKIAARLPGRTDNEIKNHWNTHIKKKLLKMGIDPVTHVPLNKKESSSPEDQKNLQQQEPKEGNNGDLNSEENNSNSSSPTENSSSGEESLLLDSICSDDSLMMDNLWMDHENTLVDELLWDTTPKVEGTNTNTNNVDMGLTVPSWEDNNNYAWLLDFEDIGVHDFGFNYCFNEIDHSNAMQTIGSERKGSLA
arahy.V5XFCT | AhMYB175	MATGERRRKQITNNKGNNTLLFLHVKMARTRCVDKSGMKKGAWTPEEDSKLIAYITRYGSWNWRQLPRFAGLARCGKSCRLRWLNYLRPNIKRGNYTQEEEDIIVTMHKKIGNKWSVIASNLPGRTDNDIKNHWHSSLKRRSHRRNTRQKVKATAAATAPAAAVAAVNTTTNPNINNNASLQYSPQTSSDTVSVPLSPQLSSAIITTNNHNENNSDYFDDIDFLNYYTQHAIENLWSETFLAEQIDNCNRGFGSSDTTNTQISDSSELLSPQSSSLSSAENNDNLFTFAETTATAFDEEFWTEHYAVDLSCVPNELLTTSVDPYVCPVAVI
arahy.VC185S | AhMYB127	MVRAPYFDANGIKKGAWSEEEDKKLTAYVERYGHPNWRQLPRLAGLLRCGKSCRLRWMNYLRPNLKRGNYSQKEEQLIMDLHKQHGNKWSLIAENLPGRTDNEIKNYWHSHLKKFQNCNVNNTSSDDDDDDDLNKSKSSSQNTKEHERPKSEVLTFTTDDDNDDDSHHILESSLSNVTTESSYSYTEEEEDNKGNNNNNNAWLCFSSGHEEESNREEDRFASWGATTLFDEFGSSFWTEPFISDDAFSQDYNYILYDREDPFFI
arahy.VE9WMU | AhMYB001	MMENINKDAENDANSFTAMRGSMEAGDGCCGDSGGATAAGDEVALKKGPWTAAEDAILVDYVTKHGEGNWNAVQRNTKLARCGKSCRLRWANHLRPNLKKGAFSPEEEKLIIELHAQFGNKWARMAALLPGRTDNEIKNYWNTRVKRRQRQGLPLYSDDPDRPTISSTPTTPITHLGTNFINNSPTSKFEFLHHQSYLHSPSPHHHHHLNHSPLTSPLHRAPSYSPLSSSSLHTPLSTPISSSPLSFTFHRPAPLLCNPLRFKRYRSTSTVNPTTPTTPTHLSDLDNGFRFPVHLNSSSSSSFSHFFQNPSLLDPERNMVCSTSPSNFLSKIELPSNQFSLSSQPHQIEPSEFKLDDVEYNNDPNCLNTSNGLVGDILSEAQTMASSHQNFKKRSYFGL…
arahy.VGV8HV | AhMYB158	MAKTPCCERMGLKKGPWTAEEDQILTSFIHRYGHGNWRALPKQAGLLRCGKSCRLRWINYLRPDIKRGKFSKEEEEAILKLHAVLGNRWSAIAARLPGRTDNEIKNFWHTHLKKRIEKSEVHNNGINSSKYSSCSSQIITMPRVVPAIAPSSGSGSAASSFNDGLSSTSRNRSSSSPNIIAGPGFCSATTSSSDDTSGETMGNHNDGSIQLSEEMEFWTAILKGTQSYSDHDASSFRLLANSIQKFGEIYEKIENSRRQQTVELEKMRMEFHKDIETQEADLRESSE
arahy.VP8GIF | AhMYB100	MNGNSSSNSVPFLHHEYGGNSMCRLGLPLTAIDRFLCSQQQSQVLHNDDSVFDEDFQTRFSNCYYGGGGSNNSYYKLVWPNCTTHQEASIVVHDNNQQEGFNNWLQQIPTLCHNQEDVHQALGKTNNVKVVGRNPKKASSSSVSFIKGQWTPEEDRKLEKLVKQHGTRKWSQIAEKLEGRAGKQCRERWHNHLRPDIKKDGWSEEEERILVETHAKVGNRWAEIAKHIPGRTENSIKNHWNATKRRQNSRRKNKKPSSSSTNSNNNGKPQSSILQDYIRSQTLIGTNNINAPITTTNSTPTITSESESTTNISDNNNPYYSSPTIIAESYDDELLFMQQLFKENNQNVNGDGIGKNPSDECGDGFVHYSNNYYYLSNPWNMHNPITNNNNNNGYLDSDL…
arahy.W7ZTQY | AhMYB087	MGRRPCCSKEMNKGAWSRDEDQTLSKYVAIHGEGKWQKVAQNAGLNRCGKSCRQRWLNYLKPGIKRGDISQDEEDMIIRLHRLLGNRWALIAKRLPGRTDNEIKNYWNTNLSKKLQQQQQQWQPPPPSSSSSHKHKNNNLTHKHVLVPPQTPIPRRLKAFHYNNNNNNNNNNNNNNNNNNTSSISPCSDDNSEEASLTDFLIDIDDNDDDQMLSVTDNDDDHRHNSKLLEEQSNPSSSLLLSSSDQCNNLFMSEKFDPLETLLDVELKRVASFLGLKN
arahy.WMRY2G | AhMYB047	MQDNMKKQKQKQVVVVANNEESNKKKEHRIVMWTQEEDDILREQVGIHGTENWGIIASKFKDKTTRQCRRRWFTYLNSDFKKGGWSPEEDMLLCEAQKLLGNRWTEISKVVPGRTDNAVKNRFSTLRKKRAKYEALAKENHTSYTNSNNKRVILQHGHVTDSASESGVSTKKMRRPHIPVVEERINYGDRLHKQNGTQISQQPRAPFAVLPPNSHNVNNLSDQHDICSLKFNGYGQNKLQGTFLKKDDPRINALMQQAELLSSLALKVDAENMDQSLENAWKVLQEFLKRTKESDGPRCKVPDLQLVDLGDWLEDLKSNSEGIQPCWRKFKSIQNTKFYEDYSFGLYSRQMELYEDSPGSSEYSTGSTLLPHLGADNSEHSLHQEIETELKSIHIGDQK…
arahy.WSM8QM | AhMYB054	MGRHSCCYKQKLRKGLWSPEEDEKLLRHITKYGHGCWSSVPKQAGLQRCGKSCRLRWINYLRPDLKRGTFSQEEENLIIELHAVLGNRWSQIAAQLPGRTDNEIKNLWNSCLKKKLRQRGIDPVTHKPLSEIENGLSEEKEKALSNDNELNLLRSESSNKSDGASSYDHQQQQQQQGFVPTTTEMEGSSSTNKDMFLDTTRFMANTCSDFMGNYNMSYASSSSNVTVTDNNNWFTQTSRPSFDINSDFLPASFCYKPESLKNTNMLSSSSSSWGLITDCSMEEAEEAKWSDYLHNQMLMLAAVQNNNNNNNQASLCNEIKPLPSTTTVTPPPPPHLVPDTLGAIMLPHSKNQHHHTSQTSSTTTFSKDIQNLTAAFGHI
arahy.WVAI17 | AhMYB143	MGRPPCCDKEGVKKGPWTPEEDIILVSYIQEHGPGNWRAVPTNTGLSRCSKSCRLRWTNYLRPGIKRGNFTEQEEKMIIHLQDLLGNRWAAIASYLPQRTDNDIKNYWNTHLKKKLKKLQAPSSGVCNFGGTGTGTGIETGTNYSGSIPVRGQWERRLQTDIHMAKRALSEALSPENNNNNSNNNNFCSSSSTKAITHHPGTNNKCSRTNSSSLTTQNNNFFVVNGGDTASKGSGGSSSNDNSVELSETFESLFGLESLDYSSNATTTTTTTTTTTSDHDHDHDQFSHQSLSPNDENNVFQENESKPEIIEDVMPFSLLEKWLLEEVACQDQKVITADAKFF
arahy.X2MKKS | AhMYB134	MKKQEEQCNRESKKKGHIVTWTQEEDDILREQIGIHGTENWAIIASKFKDKTTRQCRRRWYTYLNSDFKKGGWSPEEDLLLCEAQKLYGNRWTEIAKVVSGRTDNAVKNRFSTLCRKRQKYEALAKENSISSHINSNNKKIVFQHAYNTDATSESAISIKKMRRAHITDDGGKIKFGDRSHLRNGTSINQHPRTPFAVLAQNSQNINNLLDELQICNAKFSSSAQNNKTQGTFLKRDDPKIDALMQQAELLSSLAQNIDTEDMDQSLENTWKNICNFSSHEDGKRHESLKEVDLAFKKSEVLQEFLNRTKEANNPKCKIQGLKLADLKNMVEDLSSNEGGQPCWRQMDLYEDSPASSEYSTGSTILPLSAGDIMEHSSHRDIETEMKTTQIEDKKEADG…
arahy.X53HIH | AhMYB098	MGRPPCCDKEGIKKGPWTPEEDILLVSYIQEHGPGNWKAIPSKTGLLRCSKSCRLRWTNYLRPGIKRGNFTNQEENMIIHLQALLGNRWAAIASYLPQRTDNDIKNYWNTYLKKRLSKKLEEEKKDGSCLANNNNDFSSQKVVMPRGQWERRLQTDINMAKKALTHALSPQNNNNNNNNNNNIESLSCSSSSNSNSNSCSSNNNNKATQSLSYASNADNIARLLKGWMKKNNNNDTASSKEGILGTKVFGNEECLESSNNTTSSLEFSHSIYSQQEESKTEEIGQVLMPFHLLEKWLLDETNIEKFI
arahy.X7367X | AhMYB165	MGRSPCCDENGLKKGPWTPEEDQKLVDHIQKHGHGSWRALPKLAGLNRCGKSCRLRWTNYLRPDIKRGKFSQEEEQTILHLHSILGNKWSAIATHLPGRTDNEIKNFWNTHLKKRLIQMGFDPMTHQPRTDLFSTLPYLLALANITDFMDHHQSFDEHSLRLQLEALQLAKIQQLNYLLQSTTTTTTTTNNNNNNNNTNNNSLLSNIISSSINTNNNSYDQNNNSITDMEAFNLLNSITNNNVKENNPVTTFSHDEIIADSSSQPLHQSSNMLLPHLLDPQPQVSLTSSQSSLNSTKLDQGITNNNNDLEVMGSEGDYHMISPWNIITSLSSSSSSSSSPASSSVPLNASSSNTSSYGGTSSYWPELFYGNPIMHDELY
arahy.X9JCVK | AhMYB128	MGRVPCCDKNGLKKGPWTPEEDLKLTNYIQTHGPGNWRTLPKNAGLQRCGKSCRLRWTNYLRPDIKRGRFSFEEEEAIIQLHSVLGNKWSAIAARLPGRTDNEIKNYWNTHIRKRLLRMGIDPITHAPRLDHLLDVSSILRTLIANPSSLLSLQALLTHPQPFLFNPELLKLLAAATTTPSTLMSTKNDQNNPDFASSSSSSSQNINNNNNDILQQILGGKLNQLVAPKEEFVTHGHFETPISTIQCNVEGLMENNNNNFNVLQQDQVGFIGNQDLDNNNIANQNSFGYDSVLSSPNQMNSSSTYVNSSAEEESYCSELFKFQIPDTLDISDFM
arahy.XT9HR4 | AhMYB093	MGKAPCCDKHGVKRGSWTPEEDEALVEHIKKHGEGSWRTLPKHAGLQRCGKSCRLRWINYLRPGIKRGPFTSEEETNIIQLHALLGNRWAAIASQLPGRTDNEIKNYWNTHLKKNLHHHSGGTTQPCLSPHAGIVKSESPSTRHMVQWESARVEAEARLSMESSLNNSWSPAKACPDYFLRLWNSEVGESFRGLKGRERVGESHSLVSQASTPSSSSKLESCSDASLHLKNTVQEQISSCKPKLEYDTGGSDSGNYEYLDTSDSAFKQYLDMPDEDIEFLDHTDSFLNPPDDEEEEEDDRCD
arahy.XU3QCQ | AhMYB034	MKKQEEQCNRESKKKGHIVTWTQEEDDILREQIGIHGTENWAIIASKFKDKTTRQCRRRWYTYLNSDFKKGGWSPEEDMLLCEAQKLYGNRWTEIAKVVSGRTDNAVKNRFSTLCRKRQKYEALAKENSISSHINSNNKKIVFQHAYNTDATSESAISIKKMRRAHITDDGGKIKFGDRSHLRNGTLINQHPRTPFAVLAQNSQNINNLLDELQICNAKFSSSAQNNKTQGTFLKRDDPKIDALMQQAELLSSLAQNIDTEDMDQSLENTWKVLQEFLNRTKEANNLKCKIQGLKLADLKNMVEDLSSNEGGQPCWRQMDLYEDSPASSEYSTGSTILPLSAGDIMEHSSHRDIKTEMKTTQIEDKKEVDGCERGVLVTATLDQDMLPNSEEQINNDST…
arahy.Y36X99 | AhMYB057	MGRPPCCDKVGIKKGPWTPEEDIILVSYIQEHGPGNWRSVPTNTGLSRCSKSCRLRWTNYLRPGIKRGNFTPHEEGMIIHLQALLGNKWAAIASYLPQRTDNDIKNYWNTHLKKKLKKFQQQQTASMDSSSHQHLQASSKSFSDRISSSDNKSSTQCSSITTSYASSTENISRLLEGWMRTSPKPSSSSSPFIIKGGGGPSSNHHEIDEENNNNNNDNKEVLLVKSVSMPALNLELHHHQNHHQDFESILSFENLNTTTASCWDKSTCDSMPNNNNHKCSSEPAAATTFSHHHHHHEIEEEEEDYEDQEERKNSKSRDKNNNDNNNPPLSFLEKWLLDENVGHGEEIMELSPIF
arahy.YD3Q2J | AhMYB016	MGRAPCCDKANVKKGPWSPEEDAKLKEYIDKHGTGGNWIALPQKAGLKRCGKSCRLRWLNYLRPNIKHGEFSEDEDRMICYLFASIGSRWSIIASQLPGRTDNDIKNYWNTKLKKKMMPIMMDPLTMNNNNNKPHPQITLLSILQNSSSTQHSPSPPSPSPPPFISNTTATNNNNDTYYYYHPHESIISYSSSSDPIINANSSSSTSSDSIIFQSQQQESYMDNNTIDNQNYHQEPAEQLGYCGDDYYYDYGTFVDHIVANNNHNNYHYSGVEDAQKFMHFNGGRGNVGTEKQSSTLLEENPLDNYGIDETKELVLSNNNFLFDHN
arahy.YJ4ER4 | AhMYB065	MGRSPCCDENGLKKGPWTPEEDQKLVDHIQKHGHGSWRALPKLAGLNRCGKSCRLRWTNYLKPDIKRGKFSQEEEQTILHLHSILGNKWSAIATHLPGRTDNEIKNFWNTHLKKRLIQMGFDPMTHQPRTDLFSTLPYLLALASITDFMDHHQSFDEHSLRLQLEAVQLAKIQQLNYLLQSTTISTTTTTTTTTNNNSLLSNIISSSINTNNNSYDQNNNSITDMEAFNLLNSITNNNVKENNPVTTFSHDEIIVDSSSQPLHQSSNMLLHHLLDPQPQVSLTSSQSSLNSTKLDQGITTNNNNNNNNDLEVMGSEGDYHMISPWNIITSLSSSSSSSSSPASSSVPLNASSSNTSSYGGTSSYWPELFYGNPIMHDELY
arahy.YRTL7F | AhMYB050	MCTRGHWRPAEDEKLRELVERYGPHNWNAIAEKLRGRSGKSCRLRWFNQLDPRINRNPFTEEEEERLLASHSIHGNRWSVIARHFPGRTDNAVKNHWHVMMARIRRERSKVYAKRPLHHRTFFSPNLQQQQQQEDHDDETTNFDTKNNISYCLVDKFHGKYSYPACLTYATFQLPNKFHFQGPTSCATLLQERSQSIEFYDFLRVNTDSNKSEVSNNNGKKEDEEVNQDPVGHHSKDGIPFIDFLSTQSS
arahy.Z9PFJZ | AhMYB114	MKERQRWRAEEDALLRAYVKQYGPREWNLVSQRMNTPLNRDAKSCLERWKNYLKPGIKKGSLTEEEQRLVIRLQAKYGNKWKKIAAEVPGRTAKRLGKWWEVFKEKQLRQKKEINRITEPINDSKYEHILESFAEKLVKDSPSPSFVMASSNGPFLHADAPAPASPVLPSWLSNSHSHSATTGPPNSPSVTLSLSSPTVATPPFPWMQPERAPDNASFALGNVPLCGPFPASGDNMLISELVECCKELEETHHALAAHKKEAAWRLRRVELQLESEKASRRREKMEEIEAKIKALEEEQKAALSRIEAEYREQLAGLRRDAETKEQKLAEQWAAKHLRLTRFLEQAGCKLGLPEQHGR
arahy.ZF9WTQ | AhMYB146	MPTMEGNGSTKKTYNRGAWTPEEDQKLAQCIEVHGPKRWKTVATKSGLNRCGKSCRLRWLNYLRPNIKRGNISDEEEDLIIRLHKLLGNRWSLIAKRLPGRTDNEIKNYWNSCLCKKVNPKDLKPHTSSTTPQETRADEGISSALESGGSGHMEMKFDFNEFFDFSIDEGAYALDWVNKFLELDVIPESSTE
arahy.ZI4N05 | AhMYB037	MGRTPCCEKVGLKKGRWTAEEDKILTDYIQENGEGSWRNLPKNAGLLRCGKSCRLRWINYLRADVKRGNITPQEEEIIVKLHAVLGNRWSVIAGHLPGRTDNEIKNYWNSHLRRKIYCFMRSLNESLPPIDMAALNEAASKRRAAPRRSSTIQETNKTSLPKREAITTSSQNCCNILGDHDHDDDDGKGISMMDAYFQMELGNNNNPSSFMNNNNNGDFDEGLLGAYEWPDEEIMRLTQMFENGVLVNNNNNNNNIALKEEPNGNYYYDDDECGQMIDMDMDLDMDVIGATRTTSEEEEEESKNHKNNNIAASISEHNYWYNNNNNDNSCSSSSVGDYHQWHDWDLAHQSNNNNNNHHQWDLSTEDDQMLMMNSLWGTTTN
arahy.ZNIJ0J | AhMYB121	MGRSPCCEKAHTNKGAWTKEEDDRLISYIRAHGEGCWRSLPKAAGLLRCGKSCRLRWINYLRPDLKRGNFTEEEDELIIKLHSLLGNKWSLIAGRLPGRTDNEIKNYWNTHIRRKLLSRGIDPATHRPLNDSSASHHHHNNQEQQQQQQQQQPSSLVAAATTTTISFASSVSASASAVKQEQDTITTTTATTTTSATCNANMFGIMEKKNKKDYSKGSSMERCPDLNLELTISPPRHLDEPDHQKFSGIERSPCFVCSLGLQNSKDCRCGFATNANANGGTNSNGTTTTTTTATGSGYDFLGLKTGSVWDYRSLEMK
At3g27920 | AtMYB0	MRIRRRDEKENQEYKKGLWTVEEDNILMDYVLNHGTGQWNRIVRKTGLKRCGKSCRLRWMNYLSPNVNKGNFTEQEEDLIIRLHKLLGNRWSLIAKRVPGRTDNQVKNYWNTHLSKKLVGDYSSAVKTTGEDDDSPPSLFITAATPSSCHHQQENIYENIAKSFNGVVSASYEDKPKQELAQKDVLMATTNDPSHYYGNNALWVHDDDFELSSLVMMNFASGDVEYCL
At3g09230 | AtMYB1	MEAEIVRRSEVTGLRREVEESSIGRGDCDGDGGDVGEDAAGFVGTSGRGRRDRVKGPWSKEEDDVLSELVKRLGARNWSFIARSIPGRSGKSCRLRWCNQLNPNLIRNSFTEVEDQAIIAAHAIHGNKWAVIAKLLPGRTDNAIKNHWNSALRRRFIDFEKAKNIGTGSLVVDDSGFDRTTTVASSEETLSSGGGCHVTTPIVSPEGKEATTSMEMSEEQCVEKTNGEGISRQDDKDPPTLFRPVPRLSSFNACNHMEGSPSPHIQDQNQLQSSKQDAAMLRLLEGAYSERFVPQTCGGGCCSNNPDGSFQQESLLGPEFVDYLDSPTFPSSELAAIATEIGSLAWLRSGLESSSVRVMEDAVGRLRPQGSRGHRDHYLVSEQGTNITNVLST
At2g47190 | AtMYB2	MEDYERINSNSPTHEEDSDVRKGPWTEEEDAILVNFVSIHGDARWNHIARSSGLKRTGKSCRLRWLNYLRPDVRRGNITLEEQFMILKLHSLWGNRWSKIAQYLPGRTDNEIKNYWRTRVQKQAKHLRCDVNSNLFKETMRNVWMPRLVERINAQSLPTTCEQVESMITDPSQPVNEPSPVEPGFVQFSQNHHQQFVPATELSATSSNSPAETFSDVRGGVVNGSGYDPSGQTGFGEFNDWGCVGGDNMWTDEESFWFLQDQFCPDTTSYSYN
At1g22640 | AtMYB3	MGRSPCCEKAHMNKGAWTKEEDQLLVDYIRKHGEGCWRSLPRAAGLQRCGKSCRLRWMNYLRPDLKRGNFTEEEDELIIKLHSLLGNKWSLIAGRLPGRTDNEIKNYWNTHIKRKLLSRGIDPNSHRLINESVVSPSSLQNDVVETIHLDFSGPVKPEPVREEIGMVNNCESSGTTSEKDYGNEEDWVLNLELSVGPSYRYESTRKVSVVDSAESTRRWGSELFGAHESDAVCLCCRIGLFRNESCRNCRVSDVRTH
At4g38620 | AtMYB4	MGRSPCCEKAHTNKGAWTKEEDERLVAYIKAHGEGCWRSLPKAAGLLRCGKSCRLRWINYLRPDLKRGNFTEEEDELIIKLHSLLGNKWSLIAGRLPGRTDNEIKNYWNTHIRRKLINRGIDPTSHRPIQESSASQDSKPTQLEPVTSNTINISFTSAPKVETFHESISFPGKSEKISMLTFKEEKDECPVQEKFPDLNLELRISLPDDVDRLQGHGKSTTPRCFKCSLGMINGMECRCGRMRCDVVGGSSKGSDMSNGFDFLGLAKKETTSLLGFRSLEMK
At3g13540 | AtMYB5	MMSCGGKKPVSKKTTPCCTKMGMKRGPWTVEEDEILVSFIKKEGEGRWRSLPKRAGLLRCGKSCRLRWMNYLRPSVKRGGITSDEEDLILRLHRLLGNRWSLIAGRIPGRTDNEIKNYWNTHLRKKLLRQGIDPQTHKPLDANNIHKPEEEVSGGQKYPLEPISSSHTDDTTVNGGDGDSKNSINVFGGEHGYEDFGFCYDDKFSSFLNSLINDVGDPFGNIIPISQPLQMDDCKDGIVGASSSSLGHD
At4g09460 | AtMYB6	MGRSPCCEKAHTNKGAWTKEEDQRLVDYIRNHGEGCWRSLPKSAGLLRCGKSCRLRWINYLRPDLKRGNFTDDEDQIIIKLHSLLGNKWSLIAGRLPGRTDNEIKNYWNTHIKRKLLSHGIDPQTHRQINESKTVSSQVVVPIQNDAVEYSFSNLAVKPKTENSSDNGASTSGTTTDEDLRQNGECYYSDNSGHIKLNLDLTLGFGSWSGRIVGVGSSADSKPWCDPVMEARLSLL
At2g16720 | AtMYB7	MGRSPCCEKEHMNKGAWTKEEDERLVSYIKSHGEGCWRSLPRAAGLLRCGKSCRLRWINYLRPDLKRGNFTHDEDELIIKLHSLLGNKWSLIAARLPGRTDNEIKNYWNTHIKRKLLSKGIDPATHRGINEAKISDLKKTKDQIVKDVSFVTKFEETDKSGDQKQNKYIRNGLVCKEERVVVEEKIGPDLNLELRISPPWQNQREISTCTASRFYMENDMECSSETVKCQTENSSSISYSSIDISSSNVGYDFLGLKTRILDFRSLEMK
At1g35515 | AtMYB8	MGRSPCCEKAHMNKGAWTKEEDQRLIDYIRNHGEGSWRSLPKSVGLLRCGKSCRLRWINYLRPDLKRGNFTDGEEQIIVKLHSLFGNKWSLIAGKLPGRTDNEIKNYWNTHIKRKLLNRGIDPKTHGSIIEPKTTSFHPRNEDLKSTFPGSVKLKMETSCENCASTSGTTTDEDLRLSVDCDYRYDHLDKELNLDLTLGYSPTRFVGVGSCY
At5g16770 | AtMYB9	MGRSPCCDENGLKKGPWTQEEDDKLIDHIQKHGHGSWRALPKQAGLNRCGKSCRLRWTNYLRPDIKRGNFTEEEEQTIINLHSLLGNKWSSIAGNLPGRTDNEIKNYWNTHLRKKLLQMGIDPVTHRPRTDHLNVLAALPQLIAAANFNSLLNLNQNVQLDATTLAKAQLLHTMIQVLSTNNNTTNPSFSSSTMQNSNTNLFGQASYLENQNLFGQSQNFSHILEDENLMVKTQIIDNPLDSFSSPIQPGFQDDHNSLPLLVPASPEESKETQRMIKNKDIVDYHHHDASNPSSSNSTFTQDHHHPWCDTIDDGASDSFWKEIIEQTCSEPWPFPE
At3g12820 | AtMYB10	MGNRRAPCCDKSQVKRGPWSDEESERLRSFILKNGHQNWRSLPKLAGLMRCGKSCRLRWINYLRPGLKRGNFTKEEEDTIIHLHQAYGNKWSKIASNFPGRTDNEIKNVWNTHLKKRLVKRSISSSSSDVTNHSVSSTSSSSSSISSVLQDVIIKSERPNQEEEFGEILVEQMACGFEVDAPQSLECLFDDSQVPPPISKPDSLQTHGKSSDHEFWSRLIEPGFDDYNEWLIFLDNQTC
At3g62610 | AtMYB11	MGRAPCCEKVGIKKGRWTAEEDRTLSDYIQSNGEGSWRSLPKNAGLKRCGKSCRLRWINYLRSDIKRGNITPEEEDVIVKLHSTLGTRWSTIASNLPGRTDNEIKNYWNSHLSRKLHGYFRKPTVANTVENAPPPPKRRPGRTSRSAMKPKFILNPKNHKTPNSFKANKSDIVLPTTTIENGEGDKEDALMVLSSSSLSGAEEPGLGPCGYGDDGDCNPSINGDDGALCLNDDIFDSCFLLDDSHAVHVSSCESNNVKNSEPYGGMSVGHKNIETMADDFVDWDFVWREGQTLWDEKEDLDSVLSRLLDGEEMESEIRQRDSNDFGEPLDIDEENKMAAWLLS
At2g47460 | AtMYB12	MGRAPCCEKVGIKRGRWTAEEDQILSNYIQSNGEGSWRSLPKNAGLKRCGKSCRLRWINYLRSDLKRGNITPEEEELVVKLHSTLGNRWSLIAGHLPGRTDNEIKNYWNSHLSRKLHNFIRKPSISQDVSAVIMTNASSAPPPPQAKRRLGRTSRSAMKPKIHRTKTRKTKKTSAPPEPNADVAGADKEALMVESSGAEAELGRPCDYYGDDCNKNLMSINGDNGVLTFDDDIIDLLLDESDPGHLYTNTTCGGDGELHNIRDSEGARGFSDTWNQGNLDCLLQSCPSVESFLNYDHQVNDASTDEFIDWDCVWQEGSDNNLWHEKENPDSMVSWLLDGDDEATIGNSNCENFGEPLDHDDESALVAWLLS
At1g06180 | AtMYB13	MGRRPCCEKIGLKKGPWSAEEDRILINYISLHGHPNWRALPKLAGLLRCGKSCRLRWINYLRPDIKRGNFTPHEEDTIISLHQLLGNRWSAIAAKLPGRTDNEIKNVWHTHLKKRLHHSQDQNNKEDFVSTTAAEMPTSPQQQSSSSADISAITTLGNNNDISNSNKDSATSSEDVLAIIDESFWSEVVLMDCDISGNEKNEKKIENWEGSLDRNDKGYNHDMEFWFDHLTSSSCIIGEMSDISEF
At2g31180 | AtMYB14	MGRAPCCEKMGVKRGPWTPEEDQILINYIHLYGHSNWRALPKHAGLLRCGKSCRLRWINYLRPDIKRGNFTPQEEQTIINLHESLGNRWSAIAAKLPGRTDNEIKNVWHTHLKKRLSKNLNNGGDTKDVNGINETTNEDKGSVIVDTASLQQFSNSITTFDISNDNKDDIMSYEDISALIDDSFWSDVISVDNSNKNEKKIEDWEGLIDRNSKKCSYSNSKLYNDDMEFWFDVFTSNRRIEEFSDIPEF
At3g23250 | AtMYB15	MGRAPCCEKMGLKRGPWTPEEDQILVSFILNHGHSNWRALPKQAGLLRCGKSCRLRWMNYLKPDIKRGNFTKEEEDAIISLHQILGNRWSAIAAKLPGRTDNEIKNVWHTHLKKRLEDYQPAKPKTSNKKKGTKPKSESVITSSNSTRSESELADSSNPSGESLFSTSPSTSEVSSMTLISHDGYSNEINMDNKPGDISTIDQECVSFETFGADIDESFWKETLYSQDEHNYVSNDLEVAGLVEIQQEFQNLGSANNEMIFDSEMDFWFDVLARTGGEQDLLAGL
At5g15310 | AtMYB16	MGRSPCCDKLGLKKGPWTPEEDQKLLAYIEEHGHGSWRSLPEKAGLHRCGKSCRLRWTNYLRPDIKRGKFNLQEEQTIIQLHALLGNRWSAIATHLPKRTDNEIKNYWNTHLKKRLVKMGIDPVTHKPKNETPLSSLGLSKNAAILSHTAQWESARLEAEARLARESKLLHLQHYQTKTSSQPHHHHGFTHKSLLPNWTTKPHEDQQQLESPTSTVSFSEMKESIPAKIEFVGSSTGVTLMKEPEHDWINSTMHEFETTQMGEGIEEGFTGLLLGGDSIDRSFSGDKNETAGESSGGDCNYYEDNKNYLDSIFNFVDPSPSDSPMF
At3g61250 | AtMYB17	MGRTPCCDKIGLKKGPWTPEEDEVLVAHIKKNGHGSWRTLPKLAGLLRCGKSCRLRWTNYLRPDIKRGPFTADEEKLVIQLHAILGNRWAAIAAQLPGRTDNEIKNLWNTHLKKRLLSMGLDPRTHEPLPSYGLAKQAPSSPTTRHMAQWESARVEAEARLSRESMLFSPSFYSGVVKTECDHFLRIWNSEIGEAFRNLAPLDESTITSQSPCSRATSTSSALLKSSTNSWGGKEVTVAIHGSDYSPYSNDLEDDSTDSALQLLLDFPISDDDMSFLEENIDSYSQAPPIGLVSMVSKF
At4g25560 | AtMYB18	MAKTKYGERHRKGLWSPEEDEKLRSFILSYGHSCWTTVPIKAGLQRNGKSCRLRWINYLRPGLKRDMISAEEEETILTFHSSLGNKWSQIAKFLPGRTDNEIKNYWHSHLKKKWLKSQSLQDAKSISPPSSSSSSLVACGKRNPETLISNHVFSFQRLLENKSSSPSQESNGNNSHQCSSAPEIPRLFFSEWLSSSYPHTDYSSEFTDSKHSQAPNVEETLSAYEEMGDVDQFHYNEMMINNSNWTLNDIVFGSKCKKQEHHIYREASDCNSSAEFFSPSTTT
At5g52260 | AtMYB19	MTKSGERPKQRQRKGLWSPEEDQKLKSFILSRGHACWTTVPILAGLQRNGKSCRLRWINYLRPGLKRGSFSEEEEETILTLHSSLGNKWSRIAKYLPGRTDNEIKNYWHSYLKKRWLKSQPQLKSQISDLTESPSSLLSCGKRNLETETLDHVISFQKFSENPTSSPSKESNNNMIMNNSNNLPKLFFSEWISSSNPHIDYSSAFTDSKHINETQDQINEEEVMMINNNNYSSLEDVMLRTDFLQPDHEYANYYSSGDFFINSDQNYV
At1g66230 | AtMYB20	MGRQPCCDKVGLKKGPWTAEEDRKLINFILTNGQCCWRAVPKLSGLLRCGKSCRLRWTNYLRPDLKRGLLSDYEEKMVIDLHSQLGNRWSKIASHLPGRTDNEIKNHWNTHIKKKLRKMGIDPLTHKPLSIVEKEDEEPLKKLQNNTVPFQETMERPLENNIKNISRLEESLGDDQFMEINLEYGVEDVPLIETESLDLICSNSTMSSSTSTSSHSSNDSSFLKDLQFPEFEWSDYGNSNNDNNNGVDNIIENNMMSLWEISDFSSLDLLLNDESSSTFGLF
At3g27810 | AtMYB21	MEKRGGGSSGGSGSSAEAEVRKGPWTMEEDLILINYIANHGDGVWNSLAKSAGLKRTGKSCRLRWLNYLRPDVRRGNITPEEQLIIMELHAKWGNRWSKIAKHLPGRTDNEIKNFWRTRIQKYIKQSDVTTTSSVGSHHSSEINDQAASTSSHNVFCTQDQAMETYSPTPTSYQHTNMEFNYGNYSAAAVTATVDYPVPMTVDDQTGENYWGMDDIWSSMHLLNGN
At5g40430 | AtMYB22	MGEPQLFDVPVLEGIKNTTNEIMNQLEDDKMKKTYENKKEASTSKYLKKSDITKKRWTESEDIKLKEMVALEPKKWTKVAKHFEGRTPKQCRERWHNHARPNVKKTTWSEEEDQILIEVHKVIGAKWIQISEQLPGRSYNNVKNHWNTTKRRVQNKSGRTVNRVGNNILENYIRSITINNDDESDGEPTNIENYHDDSEDMLYGEMNLSPEAITQTTKPLTDASTISPYIPMPKENYTLEVCESLEDYLELLRWWD
At5g40330 | AtMYB23	MRMTRDGKEHEYKKGLWTVEEDKILMDYVRTHGQGHWNRIAKKTGLKRCGKSCRLRWMNYLSPNVNRGNFTDQEEDLIIRLHKLLGNRWSLIAKRVPGRTDNQVKNYWNTHLSKKLGLGDHSTAVKAACGVESPPSMALITTTSSSHQEISGGKNSTLRFDTLVDESKLKPKSKLVHATPTDVEVAATVPNLFDTFWVLEDDFELSSLTMMDFTNGYCL
At5g40350 | AtMYB24	MEKRESSGGSGSGDAEVRKGPWTMEEDLILINYIANHGEGVWNSLAKSAGLKRTGKSCRLRWLNYLRPDVRRGNITPEEQLTIMELHAKWGNRWSKIAKHLPGRTDNEIKNFWRTKIQKYIIKSGETTTVGSQSSEFINHHATTSHVMNDTQETMDMYSPTTSYQHASNINQQLNYGNYVPESGSIMMPLSVDQSEQNYWSVDDLWPMNIYNGN
At2g39880 | AtMYB25	MNGEISRPPELISSRNPCKSFENAIHKAVEAELAELAKSDANGGGKSKVKGPWLPEQDEALTRLVKMCGPRNWNLISRGIPGRSGKSCRLRWCNQLDPILKRKPFSDEEEHMIMSAQAVLGNKWSVIAKLLPGRTDNAIKNHWNSNLRRKPAEQWKIPLLMSNTEIVYQLYPSMVRRISNASPKEHLPQEEETGVLSDDKMDDEAKEPPREQNSKTGVYRPVARMGAFSVCKPGYMAPCEGPLVQASRPDSLAGKFLQSLCYDPIIPSKCGHGCCNHQDSTTLSSSSVLGSEFVDYEEHSSAELDKELISISNDLNNTAWIRSGKEAEQSLKADDQFRREYAHSKFSGMVNNGVSSQMVRQDLRALS
At3g13890 | AtMYB26	MGHHSCCNKQKVKRGLWSPEEDEKLINYINSYGHGCWSSVPKHAGTYTHIHGFCLQRCGKSCRLRWINYLRPDLKRGSFSPQEAALIIELHSILGNRWAQIAKHLPGRTDNEVKNFWNSSIKKKLMSHHHHGHHHHHLSSMASLLTNLPYHNGFNPTTVDDESSRFMSNIITNTNPNFITPSHLSLPSPHVMTPLMFPTSREGDFKFLTTNNPNQSHHHDNNHYNNLDILSPTPTINNHHQPSLSSCPHDNNLQWPALPDFPASTISGFQETLQDYDDANKLNVFVTPFNDNAKKLLCGEVLEGKVLSSSSPISQDHGLFLPTTYNFQMTSTSDHQHHHRVDSYINHMIIPSSSSSSPISCGQYVIT
At3g53200 | AtMYB27	MDFKKEETLRRGPWLEEEDERLVKVISLLGERRWDSLAIVSGLKRSGKSCRLRWMNYLNPTLKRGPMSQEEERIIFQLHALWGNKWSKIARRLPGRTDNEIKNYWRTHYRKKQEAQNYGKLFEWRGNTGEELLHKYKETEITRTKTTSQEHGFVEVVSMESGKEANGGVGGRESFGVMKSPYENRISDWISEISTDQSEANLSEDHSSNSCSENNINIGTWWFQETRDFEEFSCSLWS
At5g61420 | AtMYB28	MLHASRGNKWSVIARHLPRRTDNEIKNYWNTHLKKRLMEQGIDPVTHKPLASSSNPTVDENLNSPNASSSDKQYSRSSSMPFLSRPPPSSCNMVSKVSELSSNDGTPIQGSSLSCKKRFKKSSSTSRLLNKVAAKATSIKDILSASMEGSLSATTISHASFFNGFTEQIRNEEDSSNTSLTNTLAEFDPFSPSSLYPEHEINATSDLNMDQDYDFSQFFEKFGGDNHNEENSMNDLLMSDVSQEVSSTSVDDQDNMVGNFEGWSNYLLDHTNFMYDTDSDSLEKHFI
At5g07690 | AtMYB29	MSRKPCCVGEGLKKGAWTAEEDKKLISYIHEHGEGGWRDIPQKAGLKRCGKSCRLRWANYLKPDIKRGEFSYEEEQIIIMLHASRGNKWSVIARHLPKRTDNEIKNYWNTHLKKLLIDKGIDPVTHKPLAYDSNPDEQSQSGSISPKSLPPSSSKNVPEITSSDETPKYDASLSSKKRCFKRSSSTSKLLNKVAARASSMGTILGASIEGTLISSTPLSSCLNDDFSETSQFQMEEFDPFYQSSEHIIDHMKEDISINNSEYDFSQFLEQFSNNEGEEADNTGGGYNQDLLMSDVSSTSVDEDEMMQNITGWSNYLLDHSDFNYDTSQDYDDKNFI
At3g28910 | AtMYB30	MVRPPCCDKGGVKKGPWTPEEDIILVTYIQEHGPGNWRAVPTNTGLLRCSKSCRLRWTNYLRPGIKRGNFTEHEEKMIVHLQALLGNRWAAIASYLPQRTDNDIKNYWNTHLKKKLNKVNQDSHQELDRSSLSSSPSSSSANSNSNISRGQWERRLQTDIHLAKKALSEALSPAVAPIITSTVTTTSSSAESRRSTSSASGFLRTQETSTTYASSTENIAKLLKGWVKNSPKTQNSADQIASTEVKEVIKSDDGKECAGAFQSFSEFDHSYQQAGVSPDHETKPDITGCCSNQSQWSLFEKWLFEDSGGQIGDILLDENTNFF
At1g74650 | AtMYB31	MGRPPCCEKIEVKKGPWTPEEDIILVSYIQQHGPGNWRSVPANTGLLRCSKSCRLRWTNYLRPGIKRGNFTQPEEKMIIHLQALLGNRWAAIASYLPQRTDNDIKNYWNTHLKKKLVMMKFQNGIINENKTNLATDISSCNNNNNGCNHNKRTTNKGQWEKKLQTDINMAKQALFQALSLDQPSSLIPPDPDSPKPHHHSTTTYASSTDNISKLLQNWTSSSSSKPNTSSVSNNRSSSPGEGGLFDHHSLFSSNSESGSVDEKLNLMSETSMFKGESKPDIDMEATPTTTTTDDQGSLSLIEKWLFDDQGLVQCDDSQEDLIDVSLEELK
At4g34990 | AtMYB32	MGRSPCCEKDHTNKGAWTKEEDDKLISYIKAHGEGCWRSLPRSAGLQRCGKSCRLRWINYLRPDLKRGNFTLEEDDLIIKLHSLLGNKWSLIATRLPGRTDNEIKNYWNTHVKRKLLRKGIDPATHRPINETKTSQDSSDSSKTEDPLVKILSFGPQLEKIANFGDERIQKRVEYSVVEERCLDLNLELRISPPWQDKLHDERNLRFGRVKYRCSACRFGFGNGKECSCNNVKCQTEDSSSSSYSSTDISSSIGYDFLGLNNTRVLDFSTLEMK
At5g06100 | AtMYB33	MSYTSTDSDHNESPAADDNGSDCRSRWDGHALKKGPWSSAEDDILIDYVNKHGEGNWNAVQKHTSLFRCGKSCRLRWANHLRPNLKKGAFSQEEEQLIVELHAKMGNRWARMAAHLPGRTDNEIKNYWNTRIKRRQRAGLPLYPPEMHVEALEWSQEYAKSRVMGEDRRHQDFLQLGSCESNVFFDTLNFTDMVPGTFDLADMTAYKNMGNCASSPRYENFMTPTIPSSKRLWESELLYPGCSSTIKQEFSSPEQFRNTSPQTISKTCSFSVPCDVEHPLYGNRHSPVMIPDSHTPTDGIVPYSKPLYGAVKLELPSFQYSETTFDQWKKSSSPPHSDLLDPFDTYIQSPPPPTGGEESDLYSNFDTGLLDMLLLEAKIRNNSTKNNLYRSCASTIPSA…
At5g60890 | AtMYB34	MVRTPCCKEEGIKKGAWTPEEDQKLIAYLHLHGEGGWRTLPEKAGLKRCGKSCRLRWANYLRPDIKRGEFSPEEDDTIIKLHALKGNKWAAIATSLAGRTDNEIKNYWNTNLKKRLKQKGIDAITHKPINSTGQTGFEPKVNKPVYSSGSARLLNRVASKYAVELNRDLLTGIISGNSTVAEDSQNSGDVDSPTSTLLNKMAATSVLINTTTTYSGFSDNCSFTDEFNEFFNNEEISDIYTTVDNFGFMEELKSILSYGDASAGVIENSPEVNVADAMEFIDSWNEDDNMVGVFV
At3g28470 | AtMYB35	MGRPPCCDKSNVKKGLWTEEEDAKILAYVAIHGVGNWSLIPKKAGLNRCGKSCRLRWTNYLRPDLKHDSFSTQEEELIIECHRAIGSRWSSIARKLPGRTDNDVKNHWNTKLKKKLMKMGIDPVTHKPVSQLLAEFRNISGHGNASFKTEPSNNSILTQSNSAWEMMRNTTTNHESYYTNSPMMFTNSSEYQTTPFHFYSHPNHLLNGTTSSCSSSSSSTSITQPNQVPQTPVTNFYWSDFLLSDPVPQVVGSSATSDLTFTQNEHHFNIEAEYISQNIDSKASGTCHSASSFVDEILDKDQEMLSQFPQLLNDFDY
At5g57620 | AtMYB36	MGRAPCCDKANVKKGPWSPEEDVKLKDYIDKYGTGGNWIALPQKIGLKRCGKSCRLRWLNYLRPNIKHGGFSEEEDRIILSLYISIGSRWSIIAAQLPGRTDNDIKNYWNTKLKKKLLGRQKQMNRQDSITDSTENNLSNNNNNKSPQNLSNSALERLQLHMQLQNLQSPFSSFYNNPILWPKLHPLLQSTTTNQNPKLASQESFHPLGVNVDHQHNNTKLAQINNGASSLYSENVEQSQNPAHEFQPNFGFSQDLRLDNHNMDFMNRGVSKELFQVGNEFELTNGSSWWSEEVELERKTTSSSSWGSASVLDQTTEGMVMLQDYAQMSYHSV
At5g23000 | AtMYB37	MGRAPCCDKTKVKRGPWSPEEDSKLRDYIEKYGNGGNWISFPLKAGLRRCGKSCRLRWLNYLRPNIKHGDFSEEEDRIIFSLFAAIGSRWSIIAAHLPGRTDNDIKNYWNTKLRKKLLSSSSDSSSSAMASPYLNPISQDVKRPTSPTTIPSSSYNPYAENPNQYPTKSLISSINGFEAGDKQIISYINPNYPQDLYLSDSNNNTSNANGFLLNHNMCDQYKNHTSFSSDVNGIRSEIMMKQEEIMMMMMIDHHIDQRTKGYNGEFTQGYYNYYNGHGDLKQMISGTGTNSNINMGGSGSSSSSISNLAENKSSGSLLLEYKCLPYFYS
At2g36890 | AtMYB38	MGRAPCCDKANVKRGPWSPEEDAKLKDYIEKQGTGGNWIALPHKAGLRRCGKSCRLRWLNYLRPNIRHGDFTEEEDNIIYSLFASIGSRWSVIAAHLQGRTDNDIKNYWNTKLKKKLIATMAPPPHHHLAIATSSSSASPSSSSHYNMINSLLPYNPSTNQLLTPHQGIMMTMMGQQQQLFYQEDMGNLVNSPNRNNLIMSHQEDNQEQSTNKGIMLLSDVRSGSSTTSTVTRVKMEHRDHDDHHHHHEEDERSMTSVVMEDYGMEEIKQLISSSCTSSNNSLWFDENKTEDKFMLYY
At4g17785 | AtMYB39	MGRSPCCDQDKGVKKGPWLPEEDDKLTAYINENGYGNWRSLPKLAGLNRCGKSCRLRWMNYLRPDIRRGKFSDGEESTIVRLHALLGNKWSKIAGHLPGRTDNEIKNYWNTHMRKKLLQMGIDPVTHEPRTNDLSPILDVSQMLAAAINNGQFGNNNLLNNNTALEDILKLQLIHKMLQIITPKAIPNISSFKTNLLNPKPEPVVNSFNTNSVNPKPDPPAGLFINQSGITPEAASDFIPSYENVWDGFEDNQLPGLVTVSQESLNTAKPGTSTTTKVNDHIRTGMMPCYYGDQLLETPSTGSVSVSPETTSLNHPSTAQHSSGSDFLEDWEKFLDDETSDSCWKSFLDLTSPTSSPVPW
At5g14340 | AtMYB40	MCDLLACLRKISMGRKPCCDKIGLKRGPWTIEEDHRLMNFILNNGIHCWRIVPKLAGLLRCGKSCRLRWINYLRPDLKRGGFTDAEEDRIMELHSQLGNRWSKIASHFSGRTDNEIKNHWNTKIKKKMKHLGLDPATHKPMNDITHQTDPNQDKKPNMCSTINEGEEIKDQTPKDDVITETTKTLMLSDNDEELVAKNCKILCAEEVDLESLFETQCNEISSSSFSSLCSNISRSESSSYLAEDSISLEQWDLDMTDPFVPWDLFANLDDNLFLL
At4g28110 | AtMYB41	MGRSPCCDKNGVKKGPWTAEEDQKLIDYIRFHGPGNWRTLPKNAGLHRCGKSCRLRWTNYLRPDIKRGRFSFEEEETIIQLHSVMGNKWSAIAARLPGRTDNEIKNHWNTHIRKRLVRSGIDPVTHSPRLDLLDLSSLLSALFNQPNFSAVATHASSLLNPDVLRLASLLLPLQNPNPVYPSNLDQNLQTPNTSSESSQPQAETSTVPTNYETSSLEPMNARLDDVGLADVLPPLSESFDLDSLMSTPMSSPRQNSIEAETNSSTFFDFGIPEDFILDDFMF
At4g12350 | AtMYB42	MGRQPCCDKLMVKKGPWTAEEDKKLINFILTNGHCCWRALPKLAGLRRCGKSCRLRWTNYLRPDLKRGLLSDAEEQLVIDLHALLGNRWSKIAARLPGRTDNEIKNHWNTHIKKKLLKMEIDPSTHQPLNKVFTDTNLVDKSETSSKADNVNDNKIVEIDGTTTNTIDDSIITHQNSSNDDYELLGDIIHNYGDLFNILWTNDEPPLVDDASWSNHNVGIGGTAAVAASDKNNTAAEEDFPERSFEKQNGESWMFLDYCQEFGVEDFGFECYHGFGQSSMKTGHKD
At5g16600 | AtMYB43	MGRQPCCDKVGLKKGPWTIEEDKKLINFILTNGHCCWRALPKLSGLLRCGKSCRLRWINYLRPDLKRGLLSEYEEQKVINLHAQLGNRWSKIASHLPGRTDNEIKNHWNTHIKKKLRKMGIDPLTHKPLSEQEASQQAQGRKKSLVPHDDKNPKQDQQTKDEQEQHQLEQALEKNNTSVSGDGFCIDEVPLLNPHEILIDISSSHHHHSNDDNVNINTSKFTSPSSSSSSTSSCISSVVPGDEFSKFFDEMEILDLKWLSSDDSLGDDISKDGKFNNSTVDTMNLWDINDLSSLDMFMNEHDDGFIGNGNGCSRMVLDQDSWTFDLL
At5g67300 | AtMYB44	MADRIKGPWSPEEDEQLRRLVVKYGPRNWTVISKSIPGRSGKSCRLRWCNQLSPQVEHRPFSAEEDETIARAHAQFGNKWATIARLLNGRTDNAVKNHWNSTLKRKCGGYDHRGYDGSEDHRPVKRSVSAGSPPVVTGLYMSPGSPTGSDVSDSSTIPILPSVELFKPVPRPGAVVLPLPIETSSSSDDPPTSLSLSLPGADVSEESNRSHESTNINNTTSSRHNHNNTVSFMPFSGGFRGAIEEMGKSFPGNGGEFMAVVQEMIKAEVRSYMTEMQRNNGGGFVGGFIDNGMIPMSQIGVGRIE
At3g48920 | AtMYB45	MVFKSEKSNREMKSKEKQRKGLWSPEEDEKLRSHVLKYGHGCWSTIPLQAGLQRNGKSCRLRWVNYLRPGLKKSLFTKQEETILLSLHSMLGNKWSQISKFLPGRTDNEIKNYWHSNLKKGVTLKQHETTKKHQTPLITNSLEALQSSTERSSSSINVGETSNAQTSSFSPNLVFSEWLDHSLLMDQSPQKSSYVQNLVLPEERGFIGPCGPRYLGNDSLPDFVPNSEFLLDDEISSEIEFCTSFSDNFLFDGLINELRPM
At5g12870 | AtMYB46	MRKPEVAIAASTHQVKKMKKGLWSPEEDSKLMQYMLSNGQGCWSDVAKNAGLQRCGKSCRLRWINYLRPDLKRGAFSPQEEDLIIRFHSILGNRWSQIAARLPGRTDNEIKNFWNSTIKKRLKKMSDTSNLINNSSSSPNTASDSSSNSASSLDIKDIIGSFMSLQEQGFVNPSLTHIQTNNPFPTGNMISHPCNDDFTPYVDGIYGVNAGVQGELYFPPLECEEGDWYNANINNHLDELNTNGSGNAPEGMRPVEEFWDLDQLMNTEVPSFYFNFKQSI
At1g18710 | AtMYB47	MGRTTWFDVDGMKKGEWTAEEDQKLGAYINEHGVCDWRSLPKRAGLQRCGKSCRLRWLNYLKPGIRRGKFTPQEEEEIIQLHAVLGNRWAAMAKKMQNRTDNDIKNHWNSCLKKRLSRKGIDPMTHEPIIKHLTVNTTNADCGNSSTTTSPSTTESSPSSGSSRLLNKLAAGISSRQHSLDRIKYILSNSIIESSDQAKEEEEKEEEEEERDSMMGQKIDGSEGEDIQIWGEEEVRRLMEIDAMDMYEMTSYDAVMYESSHILDHLF
At3g46130 | AtMYB48	MKMMQEEGNRKGPWTEQEDILLVNFVHLFGDRRWDFIAKVSGLNRTGKSCRLRWVNYLHPGLKRGKMTPQEERLVLELHAKWGNRWSKIARKLPGRTDNEIKNYWRTHMRKKAQEKKRPVSPTSSFSNCSSSSVTTTTTNTQDTSCHSRKSSGEVSFYDTGGSRSTREMNQENEDVYSLDDIWREIDHSAVNIIKPVKDIYSEQSHCLSYPNLASPSWESSLDSIWNMDADKSKISSYFANDQFPFCFQHSRSPWSSG
At5g54230 | AtMYB49	MGKSSSSEESEVKKGPWTPEEDEKLVGYIQTHGPGKWRTLPKNAGLKRCGKSCRLRWTNYLRPDIKRGEFSLQEEETIIQLHRLLGNKWSAIAIHLPGRTDNEIKNYWNTHIKKKLLRMGIDPVTHCPRINLLQLSSFLTSSLFKSMSQPMNTPFDLTTSNINPDILNHLTASLNNVQTESYQPNQQLQNDLNTDQTTFTGLLNSTPPVQWQNNGEYLGDYHSYTGTGDPSNNKVPQAGNYSSAAFVSDHINDGENFKAGWNFSSSMLAGTSSSSSTPLNSSSTFYVNGGSEDDRESFGSDMLMFHHHHDHNNNALNLS
At1g57560 | AtMYB50	MKRHSCCYKQKLRKGLWSPEEDEKLLNYITKHGHGCWSSVPKLAGLERCGKSCRLRWINYLRPDLKRGAFSSEEQNLIVELHAVLGNRWSQIAARLPGRTDNEIKNLWNSCIKKKLMKKGIDPITHKPLSEVGKETNRSDNNNSTSFSSETNQDLFVKKTSDFAEYSAFQKEESNSVSLRNSLSSMIPTQFNIDDGSVSNAGFDTQVCVKPSIILLPPPNNTSSTVSGQDHVNVSEPNWESNSGTTSHLNNPGMEEMKWSEEYLNESLFSTQVYVKSETDFNSNIAFPWSQSQACDVFPKDLQRMAFSFGGQTL
At1g18570 | AtMYB51	MVRTPCCKAELGLKKGAWTPEEDQKLLSYLNRHGEGGWRTLPEKAGLKRCGKSCRLRWANYLRPDIKRGEFTEDEERSIISLHALHGNKWSAIARGLPGRTDNEIKNYWNTHIKKRLIKKGIDPVTHKGITSGTDKSENLPEKQNVNLTTSDHDLDNDKAKKNNKNFGLSSASFLNKVANRFGKRINQSVLSEIIGSGGPLASTSHTTNTTTTSVSVDSESVKSTSSSFAPTSNLLCHGTVATTPVSSNFDVDGNVNLTCSSSTFSDSSVNNPLMYCDNFVGNNNVDDEDTIGFSTFLNDEDFMMLEESCVENTAFMKELTRFLHEDENDVVDVTPVYERQDLFDEIDNYFG
At1g17950 | AtMYB52	MMCSRGHWRPAEDEKLRELVEQFGPHNWNAIAQKLSGRSGKSCRLRWFNQLDPRINRNPFTEEEEERLLASHRIHGNRWSVIARFFPGRTDNAVKNHWHVIMARRGRERSKLRPRGLGHDGTVAATGMIGNYKDCDKERRLATTTAINFPYQFSHINHFQVLKEFLTGKIGFRNSTTPIQEGAIDQTKRPMEFYNFLQVNTDSKIHELIDNSRKDEEEDVDQNNRIPNENCVPFFDFLSVGNSASQGLC
At5g65230 | AtMYB53	MGRSPSSDETGLKKGPWLPEEDDKLINYIHKHGHSSWSALPKLAGLNRCGKSCRLRWTNYLRPDIKRGKFSAEEEETILNLHAVLGNKWSMIASHLPGRTDNEIKNFWNTHLKKKLIQMGFDPMTHQPRTDDIFSSLSQLMSLSNLRGLVDLQQQFPMEDQALLNLQTEMAKLQLFQYLLQPSPAPMSINNINPNILNLLIKENSVTSNIDLGFLSSHLQDFNNNNLPSLKTLDDNHFSQNTSPIWLHEPPSLNQTMLPTHDPCAQSVDGFGSNQASSSHDQEVAVTDSVDWPDHHLFDDSMFPDISYQS
At1g73410 | AtMYB54	MIMCSRGHWRPAEDEKLKDLVEQYGPHNWNAIALKLPGRSGKSCRLRWFNQLDPRINRNPFTEEEEERLLAAHRIHGNRWSIIARLFPGRTDNAVKNHWHVIMARRTRQTSKPRLLPSTTSSSSLMASEQIMMSSGGYNHNYSSDDRKKIFPADFINFPYKFSHINHLHFLKEFFTGKIALNHKANQSKKPMEFYNFLQVNTDSNKSEIIDQDSGQSKRSDSDTKHESHVPFFDFLSVGNSAS
At4g01680 | AtMYB55	MGRHSCCYKQKLRKGLWSPEEDEKLLRYITKYGHGCWSSVPKQAGLQRCGKSCRLRWINYLRPDLKRGAFSQDEENLIIELHAVLGNRWSQIAAQLPGRTDNEIKNLWNSCLKKKLRLRGIDPVTHKLLTEIETGTDDKTKPVEKSQQTYLVETDGSSSTTTCSTNQNNNTDHLYTGNFGFQRLSLENGSRIAAGSDLGIWIPQTGRNHHHHVDETIPSAVVLPGSMFSSGLTGYRSSNLGLIELENSFSTGPMMTEHQQIQESNYNNSTFFGNGNLNWGLTMEENQNPFTISNHSNSSLYSDIKSETNFFGTEATNVGMWPCNQLQPQQHAYGHI
At5g17800 | AtMYB56	MNPNLLEKDLRGKETTNGSIRYKEANNFRSLPNSHTAACKTSLNNPSISRNHPHNKSASVLESEDEHGNERGENEKSLRMRGKSGINTKVCSRGHWRPTEDAKLKELVAQFGPQNWNLISNHLLGRSGKSCRLRWFNQLDPRINKRAFTEEEEFRLLAAHRAYGNKWALISRLFPGRTDNAVKNHWHVIMARRTRESQRQRQQPPPTLSRDAEMTVSSSCRYNQGKFINEEDDDDDVSAVSTCTTELSLTPPSSAYQPRFFNYDSTLASGKDGQCVQRAEVNGIYGKKMDHQNHHTISVSERKVEMKMRSGYYYFDFLGVGAS
At3g01530 | AtMYB57	METTMKKKGRVKATITSQKEEEGTVRKGPWTMEEDFILFNYILNHGEGLWNSVAKASGLKRTGKSCRLRWLNYLRPDVRRGNITEEEQLLIIQLHAKLGNRWSKIAKHLPGRTDNEIKNFWRTKIQRHMKVSSENMMNHQHHCSGNSQSSGMTTQGSSGKAIDTAESFSQAKTTTFNVVEQQSNENYWNVEDLWPVHLLNGDHHVI
At1g16490 | AtMYB58	MGKGRAPCCDKTKVKRGPWSHDEDLKLISFIHKNGHENWRSLPKQAGLLRCGKSCRLRWINYLRPDVKRGNFSAEEEDTIIKLHQSFGNKWSKIASKLPGRTDNEIKNVWHTHLKKRLSSETNLNADEAGSKGSLNEEENSQESSPNASMSFAGSNISSKDDDAQISQMFEHILTYSEFTGMLQEVDKPELLEMPFDLDPDIWSFIDGSDSFQQPENRALQESEEDEVDKWFKHLESELGLEENDNQQQQQQHKQGTEDEHSSSLLESYELLIH
At5g59780 | AtMYB59	MTPQEERLVLELHAKWGNRWSKIARKLPGRTDNEIKNYWRTHMRKKAQEKKRPMSPTSSSSNCCSSSMTTTTSQDTGGSNGKMNQECEDGYYSMDDIWREIDQSGANVIKPVKDNYYSEQSCYLNFPPLASPTWESSLESIWNMDADESKMSSFAIDQFPLSFEHGSGRL
At1g08810 | AtMYB60	MGRPPCCDKIGIKKGPWTPEEDIILVSYIQEHGPGNWRSVPTNTGLLRCSKSCRLRWTNYLRPGIKRGNFTPHEEGMIIHLQALLGNKWASIASYLPQRTDNDIKNYWNTHLKKKLNKSDSDERSRSENIALQTSSTRNTINHRSTYASSTENISRLLEGWMRASPKSSTSTTFLEHKMQNRTNNFIDHHSDQFPYEQLQGSWEEGHSKGINGDDDQGIKNSENNNGDDVHHEDGDHEDDDDHNATPPLTFIEKWLLEETSTTGGQMEEMSHLMELSNML
At1g09540 | AtMYB61	MGRHSCCYKQKLRKGLWSPEEDEKLLTHITNHGHGCWSSVPKLAGLQRCGKSCRLRWINYLRPDLKRGAFSPEEENLIVELHAVLGNRWSQIASRLPGRTDNEIKNLWNSSIKKKLKQRGIDPNTHKPISEVESFSDKDKPTTSNNKRSGNDHKSPSSSSATNQDFFLERPSDLSDYFGFQKLNFNSNLGLSVTTDSSLCSMIPPQFSPGNMVGSVLQTPVCVKPSISLPPDNNSSSPISGGDHVKLAAPNWEFQTNNNNTSNFFDNGGFSWSIPNSSTSSSQVKPNHNFEEIKWSEYLNTPFFIGSTVQSQTSQPIYIKSETDYLANVSNMTDPWSQNENLGTTETSDVFSKDLQRMAVSFGQSL
At1g68320 | AtMYB62	MENSMKKKKSFKESEDEELRRGPWTLEEDTLLTNYILHNGEGRWNHVAKCAGLKRTGKSCRLRWLNYLKPDIRRGNLTPQEQLLILELHSKWGNRWSKIAQYLPGRTDNEIKNYWRTRVQKQARQLNIESNSDKFFDAVRSFWVPRLIEKMEQNSSTTTTYCCPQNNNNNSLLLPSQSHDSLSMQKDIDYSGFSNIDGSSSTSTCMSHLTTVPHFMDQSNTNIIDGSMCFHEGNVQEFGGYVPGMEDYMVNSDISMECHVADGYSAYEDVTQDPMWNVDDIWQFRE
At1g79180 | AtMYB63	MGKGRAPCCDKTKVKRGPWSPEEDIKLISFIQKFGHENWRSLPKQSGLLRCGKSCRLRWINYLRPDLKRGNFTSEEEETIIKLHHNYGNKWSKIASQLPGRTDNEIKNVWHTHLKKRLAQSSGTADEPASPCSSDSVSRGKDDKSSHVEDSLNRETNHRNELSTSMSSGGSNQQDDPKIDELRFEYIEEAYSEFNDIIIQEVDKPDLLEIPFDSDPDIWSFLDTSNSFQQSTANENSSGSRATTEEESDEDEVKKWFKHLESELGLEEDDNQQQYKEEESSSSSLLKNYELMIH
At5g11050 | AtMYB64	MEEQKIQEKSLAHGAAPPLTAVERFLNGQKNEALCFKKQERSIDRPIVKTTRAIEIRNENKENMMFGPRKEKNLAVIGEIVVKGAAKDYTCKDITKKQPYKNIIKGQWTADEDRKLIKLVMQHGERKWAVISEKLEGRAGKQCRERWHNHLRPDIKKDSWSEEEERLLVEAHTRIGNKWAEIAKLIQGRTENSIKNHWNATKRRQNSKRKHKRSKNADSNSDIDDLSPSAKRPRILEDYIKNIENNDKNNGENIMTTSGNNVLSTSNYDQFNSEDSTSSLLDDPYDEELVFLKNIFENHSLENINLSQGTEITQSSSSGFMIENPKPKPNLYNNTFGTHLGAMVTEPANSSHLASDIYLSDLLNGTASSSSSLTFLSSNNNEHAGENELLLPQANSTSE…
At3g11440 | AtMYB65	MSYTTATADSDDGMHSSIHNESPAPDSISNGCRSRGKRSVLKKGPWTSTEDGILIDYVKKHGEGNWNAVQKHTSLARCGKSCRLRWANHLRPNLKKGAFSQEEEQLIVEMHAKMGNKWAQMAEHLPGRTDNEIKNYWNTRIKRRQRAGLPLYPPEIYVDDLHWSEEYTKSNIIRVDRRRRHQDFLQLGNSKDNVLFDDLNFAASLLPAASDLSDLVACNMLGTGASSSRYESYMPPILPSPKQIWESGSRFPMCSSNIKHEFQSPEHFQNTAVQKNPRSCSISPCDVDHHPYENQHSSHMMMVPDSHTVTYGMHPTSKPLFGAVKLELPSFQYSETSAFDQWKTTPSPPHSDLLDSVDAYIQSPPPSQVEESDCFSSCDTGLLDMLLHEAKIKTSAKHS…
At5g14750 | AtMYB66	MRKKVSSSGDEGNNEYKKGLWTVEEDKILMDYVKAHGKGHWNRIAKKTGLKRCGKSCRLRWMNYLSPNVKRGNFTEQEEDLIIRLHKLLGNRWSLIAKRVPGRTDNQVKNYWNTHLSKKLGIKDQKTKQSNGDIVYQINLPNPTETSEETKISNIVDNNNILGDEIQEDHQGSNYLSSLWVHEDEFELSTLTNMMDFIDGHCF
At3g12720 | AtMYB67	MREKWEMKRDEMGHRCCGKHKVKRGLWSPEEDEKLLRYITTHGHPSWSSVPKLAGLQRCGKSCRLRWINYLRPDLRRGSFNEEEEQIIIDVHRILGNKWAQIAKHLPGRTDNEVKNFWNSCIKKKLLSQGLDPSTHNLMPSHKRSSSSNNNNIPKPNKTTSIMKNPTDLDQSTTAFSITNINPPTSTKPNKLKSPNQTTIPSQTVIPINDNMSSTQTMIPINDPMSSLLDDENMIPHWSDVDGMAIHEAPMLPSDKAVVGVDDDDLNMDILFNTPSSSAFDPDFASIFSSAMSIDFNPMDDLGSWTF
At5g65790 | AtMYB68	MGRAPCCDKANVKKGPWSPEEDAKLKDYIENSGTGGNWIALPQKIGLRRCGKSCRLRWLNYLRPNIKHGGFSEEEDNIICNLYVTIGSRWSIIAAQLPGRTDNDIKNYWNTRLKKKLLNKQRKEFQEARMKQEMVMMKRQQQGQGQGQSNGSTDLYLNNMFGSSPWPLLPQLPPPHHQIPLGMMEPTSCNYYQTTPSCNLEQKPLITLKNMVKIEEEQERTNPDHHHQDSVTNPFDFSFSQLLLDPNYYLGSGGGGEGDFAIMSSSTNSPLPNTSSDQHPSQQQEILQWFGSSNFQTEAINDMFINNNNNIVNLETIENTKVYGDASVAGAAVRAALGGGTTSTSADQSTISWEDITSLVNSEDASYFNAPNHV
At4g33450 | AtMYB69	MEMSRGSNSFDNKKPSCQRGHWRPVEDDNLRQLVEQYGPKNWNFIAQHLYGRSGKSCRLRWYNQLDPNITKKPFTEEEEERLLKAHRIQGNRWASIARLFPGRTDNAVKNHFHVIMARRKRENFSSTATSTFNQTWHTVLSPSSSLTRLNRSHFGLWRYRKDKSCGLWPYSFVSPPTNGQFGSSSVSNVHHEIYLERRKSKELVDPQNYTFHAATPDHKMTSNEDGPSMGDDGEKNDVTFIDFLGVGLAS
At2g23290 | AtMYB70	MSGSTRKEMDRIKGPWSPEEDDLLQSLVQKHGPRNWSLISKSIPGRSGKSCRLRWCNQLSPEVEHRGFTAEEDDTIILAHARFGNKWATIARLLNGRTDNAIKNHWNSTLKRKCSGGGGGGEEGQSCDFGGNGGYDGNLTDEKPLKRRASGGGGVVVVTALSPTGSDVSEQSQSSGSVLPVSSSCHVFKPTARAGGVVIESSSPEEEEKDPMTCLRLSLPWVNESTTPPELFPVKREEEEEKEREISGLGGDFMTVVQEMIKTEVRSYMADLQLGNGGGAGGGASSCMVQGTNGRNVGFREFIGLGRIE
At3g24310 | AtMYB71	MSLWGGMGGGWGMVEEGWRKGPWTAEEDRLLIDYVQLHGEGRWNSVARLAGLKRNGKSCRLRWVNYLRPDLKRGQITPHEETIILELHAKWGNRWSTIARSLPGRTDNEIKNYWRTHFKKKTKSPTNSAEKTKNRILKRQQFQQQRQMELQQEQQLLQFNQIDMKKIMSLLDDDNNNGDNTFSSSSSGESGALYVPHQITHSTTTSGCEPNSNGYYPVVPVTIPEANVNEDNAIWDGLWNLDFEGQGSFGGAACAPRKHYFQNMVIPFC
At1g56160 | AtMYB72	MGKGRAPCCDKNKVKRGPWSPQEDLTLITFIQKHGHQNWRSLPKLAGLLRCGKSCRLRWINYLRPDVKRGNFSKKEEDAIIHYHQTLGNKWSKIASFLPGRTDNEIKNVWNTHLKKRLTPSSSSSSLSSTHDQSTKADHDKNCDGAQEEIHSGLNESQNSATSSHHQGECMHTKPELHEVNGLNEIQFLLDHDDFDDITSEFLQDNDILFPLDSLLHNHQTHISTQEMTREVTKSQSFDHPQPDIPCGFEDTNEESDLRRQLVESTTPNNEYDEWFNFIDNQTYFDDFNFVGEVCL
At4g37260 | AtMYB73	MSNPTRKNMERIKGPWSPEEDDLLQRLVQKHGPRNWSLISKSIPGRSGKSCRLRWCNQLSPEVEHRAFSQEEDETIIRAHARFGNKWATISRLLNGRTDNAIKNHWNSTLKRKCSVEGQSCDFGGNGGYDGNLGEEQPLKRTASGGGGVSTGLYMSPGSPSGSDVSEQSSGGAHVFKPTVRSEVTASSSGEDPPTYLSLSLPWTDETVRVNEPVQLNQNTVMDGGYTAELFPVRKEEQVEVEEEEAKGISGGFGGEFMTVVQEMIRTEVRSYMADLQRGNVGGSSSGGGGGGSCMPQSVNSRRVGFREFIVNQIGIGKME
At4g05100 | AtMYB74	MGRSPCCEKKNGLKKGPWTPEEDQKLIDYINIHGYGNWRTLPKNAGLQRCGKSCRLRWTNYLRPDIKRGRFSFEEEETIIQLHSIMGNKWSAIAARLPGRTDNEIKNYWNTHIRKRLLKMGIDPVTHTPRLDLLDISSILSSSIYNSSHHHHHHHQQHMNMSRLMMSDGNHQPLVNPEILKLATSLFSNQNHPNNTHENNTVNQTEVNQYQTGYNMPGNEELQSWFPIMDQFTNFQDLMPMKTTVQNSLSYDDDCSKSNFVLEPYYSDFASVLTTPSSSPTPLNSSSSTYINSSTCSTEDEKESYYSDNITNYSFDVNGFLQFQ
At1g56650 | AtMYB75	MEGSSKGLRKGAWTTEEDSLLRQCINKYGEGKWHQVPVRAGLNRCRKSCRLRWLNYLKPSIKRGKLSSDEVDLLLRLHRLLGNRWSLIAGRLPGRTANDVKNYWNTHLSKKHEPCCKIKMKKRDITPIPTTPALKNNVYKPRPRSFTVNNDCNHLNAPPKVDVNPPCLGLNINNVCDNSIIYNKDKKKDQLVNNLIDGDNMWLEKFLEESQEVDILVPEATTTEKGDTLAFDVDQLWSLFDGETVKFD
At5g07700 | AtMYB76	MSKRPYCIGEGLKKGAWTTEEDKKLISYIHDHGEGGWRDIPEKAGLKRCGKSCRLRWTNYLKPDIKRGEFSYEEEQIIIMLHASRGNKWSVIARHLPKRTDNEVKNYWNTHLKKRLIDDGIDPVTHKPLASSNPNPVEPMKFDFQKKSNQDEHSSQSSSTTPASLPLSSNLNSVKSKISSGETQIESGHVSCKKRFGRSSSTSRLLNKVAARASSIGNILSTSIEGTLRSPASSSGLPDSFSQSYEYMIDNKEDLGTSIDLNIPEYDFPQFLEQLINDDDENENIVGPEQDLLMSDFPSTFVDEDDILGDITSWSTYLLDHPNFMYESDQDSDEKNFL
At3g50060 | AtMYB77	MADRVKGPWSQEEDEQLRRMVEKYGPRNWSAISKSIPGRSGKSCRLRWCNQLSPEVEHRPFSPEEDETIVTARAQFGNKWATIARLLNGRTDNAVKNHWNSTLKRKCSGGVAVTTVTETEEDQDRPKKRRSVSFDSAFAPVDTGLYMSPESPNGIDVSDSSTIPSPSSPVAQLFKPMPISGGFTVVPQPLPVEMSSSSEDPPTSLSLSLPGAENTSSSHNNNNNALMFPRFESQMKINVEERGEGRRGEFMTVVQEMIKAEVRSYMAEMQKTSGGFVVGGLYESGGNGGFRDCGVITPKVE
At5g49620 | AtMYB78	MGDKGRSLKINKNMEEFTKVEEEMDVRRGPWTVEEDLELINYIASHGEGRWNSLARCAELKRTGKSCRLRWLNYLRPDVRRGNITLEEQLLILELHTRWGNRWSKIAQYLPGRTDNEIKNYWRTRVQKHAKQLKCDVNSQQFKDTMKYLWMPRLVERIQAASIGSVSMSSCVTTSSDQFVINNNNTNNVDNLALMSNPNGYITPDNSSVAVSPVSDLTECQVSSEVWKIGQDENLVDPKMTSPNYMDNSSGLLNGDFTKMQDQSDLNWFENINGMVPNYSDSFWNIGNDEDFWLLQQHQQVHDNGSF
At4g13480 | AtMYB79	MVEEVWRKGPWTAEEDRLLIEYVRVHGEGRWNSVSKLAGLKRNGKSCRLRWVNYLRPDLKRGQITPHEESIILELHAKWGNRWSTIARSLPGRTDNEIKNYWRTHFKKKAKPTTNNAEKIKSRLLKRQHFKEQREIELQQEQQLFQFDQLGMKKIISLLEENNSSSSSDGGGDVFYYPDQITHSSKPFGYNSNSLEEQLQGRFSPVNIPDANTMNEDNAIWDGFWNMDVVNGHGGNLGVVAATAACGPRKPYFHNLVIPFC
At5g56110 | AtMYB80	MGRIPCCEKENVKRGQWTPEEDNKLASYIAQHGTRNWRLIPKNAGLQRCGKSCRLRWTNYLRPDLKHGQFSEAEEHIIVKFHSVLGNRWSLIAAQLPGRTDNDVKNYWNTKLKKKLSGMGIDPVTHKPFSHLMAEITTTLNPPQVSHLAEAALGCFKDEMLHLLTKKRVDLNQINFSNHNPNPNNFHEIADNEAGKIKMDGLDHGNGIMKLWDMGNGFSYGSSSSSFGNEERNDGSASPAVAAWRGHGGIRTAVAETAAAEEEERRKLKGEVVDQEEIGSEGGRGDGMTMMRNHHHHQHVFNVDNVLWDLQADDLINHMV
At2g26960 | AtMYB81	MGKVRQDSGSDDDNSIKKSFTKGPWTQAEDNLLIAYVDKHGDGNWNAVQNNSGLSRCGKSCRLRWVNHLRPDLKKGAFTEKEEKRVIELHALLGNKWARMAEELPGRTDNEIKNFWNTRLKRLQRLGLPVYPDEVREHAMNAATHSGLNTDSLDGHHSQEYMEADTVEIPEVDFEHLPLNRSSSYYQSMLRHVPPTNVFVRQKPCFFQPPNVYNLIPPSPYMSTGKRPREPETAFPCPGGYTMNEQSPRLWNYPFVENVSEQLPDSHLLGNAAYSSPPGPLVHGVENFEFPSFQYHEEPGGWGADQPNPMPEHESDNTLVQSPLTAQTPSDCPSSSLYDGLLESVVYGSSGEKPATDTDSESSLFQSFTPANENITGKTCFLTLYALHALHCLCNQFKK…
At5g52600 | AtMYB82	MECKREEGKSYVKRGLWKPEEDMILKSYVETHGEGNWADISRRSGLKRGGKSCRLRWKNYLRPNIKRGSMSPQEQDLIIRMHKLLGNRWSLIAGRLPGRTDNEVKNYWNTHLNKKPNSRRQNAPESIVGATPFTDKPVMSTELRRSHGEGGEEESNTWMEETNHFGYDVHVGSPLPLISHYPDNTLVFDPCFSFTDFFPLL
At3g08500 | AtMYB83	MMMRKPDITTIRDKGKPNHACGGNNNKPKLRKGLWSPDEDEKLIRYMLTNGQGCWSDIARNAGLLRCGKSCRLRWINYLRPDLKRGSFSPQEEDLIFHLHSILGNRWSQIATRLPGRTDNEIKNFWNSTLKKRLKNNSNNNTSSGSSPNNSNSNSLDPRDQHVDMGGNSTSLMDDYHHDENMMTVGNTMRMDSSSPFNVGPMVNSVGLNQLYDPLMISVPDNGYHQMGNTVNVFSVNGLGDYGNTILDPISKRVSVEGDDWFIPPSENTNVIACSTSNNLNLQALDPCFNSKNLCHSESFKVGNVLGIENGSWEIENPKIGDWDLDGLIDNNSSFPFLDFQVD
At3g49690 | AtMYB84	MGRAPCCDKANVKKGPWSPEEDAKLKSYIENSGTGGNWIALPQKIGLKRCGKSCRLRWLNYLRPNIKHGGFSEEEENIICSLYLTIGSRWSIIAAQLPGRTDNDIKNYWNTRLKKKLINKQRKELQEACMEQQEMMVMMKRQHQQQQIQTSFMMRQDQTMFTWPLHHHNVQVPALFMNQTNSFCDQEDVKPVLIKNMVKIEDQELEKTNPHHHQDSMTNAFDHLSFSQLLLDPNHNHLGSGEGFSMNSILSANTNSPLLNTSNDNQWFGNFQAETVNLFSGASTSTSADQSTISWEDISSLVYSDSKQFF
At4g22680 | AtMYB85	MGRQPCCDKLGVKKGPWTVEEDKKLINFILTNGHCCWRALPKLAGLRRCGKSCRLRWTNYLRPDLKRGLLSHDEEQLVIDLHANLGNKWSKIASRLPGRTDNEIKNHWNTHIKKKLLKMGIDPMTHQPLNQEPSNIDNSKTIPSNPDDVSVEPKTTNTKYVEISVTTTEEESSSTVTDQNSSMDNENHLIDNIYDDDELFSYLWSDETTKDEASWSDSNFGVGGTLYDHNISGADADFPIWSPERINDEKMFLDYCQDFGVHDFGF
At5g26660 | AtMYB86	MGRHSCCFKQKLRKGLWSPEEDEKLLNYITRHGHGCWSSVPKLAGLQRCGKSCRLRWINYLRPDLKRGAFSQDEESLIIELHAALGNRWSQIATRLPGRTDNEIKNFWNSCLKKKLRRKGIDPTTHKPLITNELQSLNVIDQKLTSSEVVKSTGSINNLHDQSMVVSSQQGPWWFPANTTTTNQNSAFCFSSSNTTTVSDQIVSLISSMSTSSSPTPMTSNFSPAPNNWEQLNYCNTVPSQSNSIYSAFFGNQYTEASQTMNNNNPLVDQHHHHQDMKSWASEILHYTEHNQSSETVIEAEVKPDIANYYWRSASSSSSPNQEAATLLHDANVEVYGKNLQKLNNMVFDQSL
At4g37780 | AtMYB87	MGRAPCCDKMAVKKGPWSTEEDAVLKSYIEKHGTGNNWISLPQRIGIKRCGKSCRLRWLNYLRPNLKHGGFTDEEDYIICSLYITIGSRWSIIASQLPGRTDNDIKNYWNTRLKKKLLSKQGKAFHQQLNVKFERGTTSSSSSQNQIQIFHDENTKSNQTLYNQVVDPSMRAFAMEEQSMIKNQILEPFSWEPNKVLFDVDYDAAASSYHHHASPSLNSMSSTSSIGTNNSSLQMSHYTVNHNDHDQPDMFFMDGFENFQAELFDEIANNNTVENGFDGTEILINNNYLDHDISSFIDYPLYDNE
At2g02820 | AtMYB88	MEETTKQNNMKKKKKILLHSDDSKKKERHIVTWSPEEDDILRKQISLQGTENWAIIASKFNDKSTRQCRRRWYTYLNSDFKRGGWSPEEDTLLCEAQRLFGNRWTEIAKVVSGRTDNAVKNRFTTLCKKRAKHEAMAKENRIACCVNSDNKRLLFPDGISTPLKAESESPLTKKMRRSHIPNLTEIKSYGDRSHIKVESTMNQQRRHPFSVVAHNATSSDGTEEQKQIGNVKESDGEDKSNQEVFLKKDDSKVTALMQQAELLSSLAQKVNADNTDQSMENAWKVLQDFLNKSKENDLFRYGIPDIDFQLDEFKDLVEDLRSSNEDSQSSWRQPDLHDSPASSEYSSGSGSGSTIMTHPSGDKTQQLMSDTQTTSHQQNGGELLQDNGIVSDATVEQVG…
At5g39700 | AtMYB89	MYLFMYKCNIVLEETHVFQNTPCDVSLQRPFNGFGENNALPLRKMHQEEKKKKHRGGHWTLSEDLKLKELVAVFGPQNWKFIGEKMEPRTSLSCRQRWFNQLDPKINKRNFTDEEEEKLLRAHILYGNKWSKIAKLFNRRTDHAVKNHWHSLMNRIIRKQSASDIRSFDNIQNYQTSNFLPGLCLLNTKQ
At1g66390 | AtMYB90	MEGSSKGLRKGAWTAEEDSLLRLCIDKYGEGKWHQVPLRAGLNRCRKSCRLRWLNYLKPSIKRGRLSNDEVDLLLRLHKLLGNRWSLIAGRLPGRTANDVKNYWNTHLSKKHESSCCKSKMKKKNIISPPTTPVQKIGVFKPRPRSFSVNNGCSHLNGLPEVDLIPSCLGLKKNNVCENSITCNKDDEKDDFVNNLMNGDNMWLENLLGENQEADAIVPEATTAEHGATLAFDVEQLWSLFDGETVELD
At2g37630 | AtMYB91	MKERQRWSGEEDALLRAYVRQFGPREWHLVSERMNKPLNRDAKSCLERWKNYLKPGIKKGSLTEEEQRLVIRLQEKHGNKWKKIAAEVPGRTAKRLGKWWEVFKEKQQREEKESNKRVEPIDESKYDRILESFAEKLVKERSNVVPAAAAAATVVMANSNGGFLHSEQQVQPPNPVIPPWLATSNNGNNVVARPPSVTLTLSPSTVAAAAPQPPIPWLQQQQPERAENGPGGLVLGSMMPSCSGSSESVFLSELVECCRELEEGHRAWADHKKEAAWRLRRLELQLESEKTCRQREKMEEIEAKMKALREEQKNAMEKIEGEYREQLVGLRRDAEAKDQKLADQWTSRHIRLTKFLEQQMGCRLDRP
At5g10280 | AtMYB92	MGRSPISDDSGLKKGPWTPDEDEKLVNYVQKHGHSSWRALPKLAGLNRCGKSCRLRWTNYLRPDIKRGRFSPDEEQTILNLHSVLGNKWSTIANQLPGRTDNEIKNFWNTHLKKKLIQMGFDPMTHRPRTDIFSGLSQLMSLSSNLRGFVDLQQQFPIDQEHTILKLQTEMAKLQLFQYLLQPSSMSNNVNPNDFDTLSLLNSIASFKETSNNTTSNNLDLGFLGSYLQDFHSLPSLKTLNSNMEPSSVFPQNLDDNHFKFSTQRENLPVSPIWLSDPSSTTPAHVNDDLIFNQYGIEDVNSNITSSSGQESGASASAAWPDHLLDDSIFSDIP
At1g34670 | AtMYB93	MGRSPCCDENGLKKGPWTPEEDQKLIDYIHKHGHGSWRALPKLADLNRCGKSCRLRWTNYLRPDIKRGKFSAEEEQTILHLHSILGNKWSAIATHLQGRTDNEIKNFWNTHLKKKLIQMGIDPVTHQPRTDLFASLPQLIALANLKDLIEQTSQFSSMQGEAAQLANLQYLQRMFNSSASLTNNNGNNFSPSSILDIDQHHAMNLLNSMVSWNKDQNPAFDPVLELEANDQNQDLFPLGFIIDQPTQPLQQQKYHLNNSPSELPSQGDPLLDHVPFSLQTPLNSEDHFIDNLVKHPTDHEHEHDDNPSSWVLPSLIDNNPKTVTSSLPHNNPADASSSSSYGGCEAASFYWPDICFDESLMNVIS
At3g47600 | AtMYB94	MGRPPCCDKIGVKKGPWTPEEDIILVSYIQEHGPGNWRSVPTHTGLRRCSKSCRLRWTNYLRPGIKRGNFTEHEEKMILHLQALLGNRWAAIASYLPERTDNDIKNYWNTHLKKKLKKMNDSCDSTINNGLDNKDFSISNKNTTSHQSSNSSKGQWERRLQTDINMAKQALCDALSIDKPQNPTNFSIPDLGYGPSSSSSSTTTTTTTTRNTNPYPSGVYASSAENIARLLQNFMKDTPKTSVPLPVAATEMAITTAASSPSTTEGDGEGIDHSLFSFNSIDEAEEKPKLIDHDINGLITQGSLSLFEKWLFDEQSHDMIINNMSLEGQEVLF
At1g74430 | AtMYB95	MGRTTWFDVDGLRKGEWTAEEDRKLVVYINEHGLGEWGSLPKRAGLQRCGKSCRLRWLNYLRPGIKRGKFTPQEEEEIIKYHALLGNRWAAIAKQMPNRTDNDIKNHWNSCLKKRLAKKGIDPMTHEPTTTTSLTVDVTSSSTTSSPTPSPTSSSFSSCSSTGSARFLNKLAAGISSRKHGLESIKTVILAEQPREAVDEEKMMTINMKEKELISCYMEIDETMSIDELPCDDSTSGFVAFDDYSLIDPYRDGVYVSDFYDETEHLDLFLL
At5g62470 | AtMYB96	MGRPPCCEKIGVKKGPWTPEEDIILVSYIQEHGPGNWRSVPTHTGLRCSKSCRLRWTNYLRPGIKRGNFTEHEEKTIVHLQALLGNRWAAIASYLPERTDNDIKNYWNTHLKKKLKKINESGEEDNDGVSSSNTSSQKNHQSTNKGQWERRLQTDINMAKQALCEALSLDKPSSTLSSSSSLPTPVITQQNIRNFSSALLDRCYDPSSSSSSTTTTTTSNTTNPYPSGVYASSAENIARLLQDFMKDTPKALTLSSSSPVSETGPLTAAVSEEGGEGFEQSFFSFNSMDETQNLTQETSFFHDQVIKPEITMDQDHGLISQGSLSLFEKWLFDEQSHEMVGMALAGQEGMF
At4g26930 | AtMYB97	MIVYGGGASEDGEGGGVVLKKGPWTVAEDETLAAYVREYGEGNWNSVQKKTWLARCGKSCRLRWANHLRPNLRKGSFTPEEERLIIQLHSQLGNKWARMAAQLPGRTDNEIKNYWNTRLKRFQRQGLPLYPPEYSQNNHQQQMYPQQPSSPLPSQTPASSFTFPLLQPPSLCPKRCYNTAFSPKASYISSPTNFLVSSPTFLHTHSSLSSYQSTNPVYSMKHELSSNQIPYSASLGVYQVSKFSDNGDCNQNLNTGLHTNTCQLLEDLMEEAEALADSFRAPKRRQIMAALEDNNNNNNFFSGGFGHRVSSNSLCSLQGLTPKEDESLQMNTMQDEDITKLLDWGSESEEISNGQSSVITTENNLVLDDHQFAFLFPVDDDTNNLPGIC
At4g18770 | AtMYB98	MENFVDENGFASLNQNIFTRDQEHMKEEDFPFEVVDQSKPTSFLQDFHHLDHDHQFDHHHHHGSSSSHPLLSVQTTSSCINNAPFEHCSYQENMVDFYETKPNLMNHHHFQAVENSYFTRNHHHHQEINLVDEHDDPMDLEQNNMMMMRMIPFDYPPTETFKPMNFVMPDEISCVSADNDCYRATSFNKTKPFLTRKLSSSSSSSSWKETKKSTLVKGQWTAEEDRVLIQLVEKYGLRKWSHIAQVLPGRIGKQCRERWHNHLRPDIKKETWSEEEDRVLIEFHKEIGNKWAEIAKRLPGRTENSIKNHWNATKRRQFSKRKCRSKYPRPSLLQDYIKSLNMGALMASSVPARGRRRESNNKKKDVVVAVEEKKKEEEVYGQDRIVPECVFTDDFGFNE…
At5g62320 | AtMYB99	MGGRKPCCDEVGLRKGPWTVEEDGKLVDFLRARGNCGGGGGGWCWRDVPKLAGLRRCGKSCRLRWTNYLRPDLKRGLFTEEEIQLVIDLHARLGNRWSKIAVELPGRTDNDIKNYWNTHIKRKLIRMGIDPNTHRRFDQQKVNEEETILVNDPKPLSETEVSVALKNDTSAVLSGNLNQLADVDGDDQPWSFLMENDEGGGGDAAGELTMLLSGDITSSCSSSSSLWMKYGEFGYEDLELGCFDV
At2g25230 | AtMYB100	MKKNYQKKNIKVVSTSKYLKKSDIDKVNWTESEDIKLKEIMALGPKNKWTKVAKKFEGRTGKQCRERWYNHARPNIKKTAWSEEEDQILIEAHKVLGTKWVEIAQQLPGRSDNNIKNHWNTTKRRVQNKRGGTVNPVGNNILENYIRCITINNEDFLKTDGSYGEPTNIESDDDSKDMLYGEMNLSLETITTQTTKPLTNASTTSPYVQMPEDNYTMEDCESLEDILELLRWWE
At2g32460 | AtMYB101	MDGGGETTATATMEGRGLKKGPWTTTEDAILTEYVRKHGEGNWNAVQKNSGLLRCGKSCRLRWANHLRPNLKKGSFTPDEEKIIIDLHAKLGNKWARMASQLPGRTDNEIKNYWNTRMKRRQRAGLPLYPHEIQHQGIDIDDEFEFDLTSFQFQNQDLDHNHQNMIQYTNSSNTSSSSSSFSSSSSQPSKRLRPDPLVSTNPGLNPIPDSSMDFQMFSLYNNSLENDNNQFGFSVPLSSSSSSNEVCNPNHILEYISENSDTRNTNKKDIDAMSYSSLLMGDLEIRSSSFPLGLDNSVLELPSNQRPTHSFSSSPIIDNGVHLEPPSGNSGLLDALLEESQALSRGGLFKDVRVSSSDLCEVQDKRVKMDFENLLIDHLNSSNHSSLGANPNIHNKYNE…
At4g21440 | AtMYB102	MARSPCCEKNGLKKGPWTSEEDQKLVDYIQKHGYGNWRTLPKNAGLQRCGKSCRLRWTNYLRPDIKRGRFSFEEEETIIQLHSFLGNKWSAIAARLPGRTDNEIKNFWNTHIRKKLLRMGIDPVTHSPRLDLLDISSILASSLYNSSSHHMNMSRLMMDTNRRHHQQHPLVNPEILKLATSLFSQNQNQNLVVDHDSRTQEKQTVYSQTGVNQYQTNQYFENTITQELQSSMPPFPNEARQFNNMDHHFNGFGEQNLVSTSTTSVQDCYNPSFNDYSSSNFVLDPSYSDQSFNFANSVLNTPSSSPSPTTLNSSYINSSSCSTEDEIESYCSNLMKFDIPDFLDVNGFII
At1g63910 | AtMYB103	MGHHSCCNQQKVKRGLWSPEEDEKLIRYITTHGYGCWSEVPEKAGLQRCGKSCRLRWINYLRPDIRRGRFSPEEEKLIISLHGVVGNRWAHIASHLPGRTDNEIKNYWNSWIKKKIRKPHHHYSRHQPSVTTVTLNADTTSIATTIEASTTTTSTIDNLHFDGFTDSPNQLNFTNDQETNIKIQETFFSHKPPLFMVDTTLPILEGMFSENIITNNNKNNDHDDTQRGGRENVCEQAFLTTNTEEWDMNLRQQEPFQVPTLASHVFNNSSNSNIDTVISYNLPALIEGNVDNIVHNENSNVQDGEMASTFECLKRQELSYDQWDDSQQCSNFFFWDNLNINVEGSSLVGNQDPSMNLGSSALSSSFPSSF
At2g26950 | AtMYB104	MIQDQANDLLAMKKTFTKSKWKPEEDRILKDYVIQYGDRTWTHVPKRTGLPHNPASCRFRWMNHLKPSLKKGPFTDEEEKRVLQLHAVLGNKWSQMAREFPGRTDNEIKNFWNARRMRLKGKGLPVYPDEVREQAIRTAAQYGVKVELLNAHYSQDSLMAGNVEKPQELNNLALNQCSPYYQSTLANVQPSRNRVMEPETTFPFTGGSAMNEQNPTLLCNPYVESTQEQLPDSHLFGNVTYSSPPMPLIHEVENLELPSFQGFDFHEEPSSFGAEQYNPMLNLEPHNTLVQSPLIGQTPTDFPSSFYDELLDELLESVVNGSLGEIPKTDTSSESQLFQSSLRSHTDATPDIANTTGYVGSNERNTTNDDDWIRLLLDEGFI
At1g69560 | AtMYB105	MEMVHADVASLSITPCFPSSLSSSSHHHYNQQQHCIMSEDQHHSMDQTTSSDYFSLNIDNAQHLRSYYTSHREEDMNPNLSDYSNCNKKDTTVYRSCGHSSKASVSRGHWRPAEDTKLKELVAVYGPQNWNLIAEKLQGRSGKSCRLRWFNQLDPRINRRAFTEEEEERLMQAHRLYGNKWAMIARLFPGRTDNSVKNHWHVIMARKFREQSSSYRRRKTMVSLKPLINPNPHIFNDFDPTRLALTHLASSDHKQLMLPVPCFPGYDHENESPLMVDMFETQMMVGDYIAWTQEATTFDFLNQTGKSEIFERINEEKKPPFFDFLGLGTV
At3g01140 | AtMYB106	MPIHVRDREKGRLQNLNRDIFCCVSPSIYQSDAKRAAFVIILIMIISPCCDKAGLKKGPWTPEEDQKLLAYIEEHGHGSWRSLPEKAGLQRCGKSCRLRWTNYLRPDIKRGKFTVQEEQTIIQLHALLGNRWSAIATHLPKRTDNEIKNYWNTHLKKRLIKMGIDPVTHKHKNETLSSSTGQSKNAATLSHMAQWESARLEAEARLARESKLLHLQHYQNNNNLNKSAAPQQHCFTQKTSTNWTKPNQGNGDQQLESPTSTVTFSENLLMPLGIPTDSSRNRNNNNNESSAMIELAVSSSTSSDVSLVKEHEHDWIRQINCGSGGIGEGFTSLLIGDSVGRGLPTGKNEATAGVGNESEYNYYEDNKNYWNSILNLVDSSPSDSATMF
At3g02940 | AtMYB107	MGRSPCCDESGLKKGPWTPEEDQKLINHIRKHGHGSWRALPKQAGLNRCGKSCRLRWTNYLRPDIKRGNFTAEEEQTIINLHSLLGNKWSSIAGHLPGRTDNEIKNYWNTHIRKKLIQMGIDPVTHRPRTDHLNVLAALPQLLAAANFNNLLNLNQNIQLDATSVAKAQLLHSMIQVLSNNNTSSSFDIHHTTNNLFGQSSFLENLPNIENPYDQTQGLSHIDDQPLDSFSSPIRVVAYQHDQNFIPPLISTSPDESKETQMMVKNKEIMKYNDHTSNPSSTSTFTQDHQPWCDIIDDEASDSYWKEIIEQTCSEPWPFRE
At3g06490 | AtMYB108	MDEKGRSLKNNNMEDEMDLKRGPWTAEEDFKLMNYIATNGEGRWNSLSRCAGLQRTGKSCRLRWLNYLRPDVRRGNITLEEQLLILELHSRWGNRWSKIAQYLPGRTDNEIKNYWRTRVQKHAKQLKCDVNSQQFKDTMKYLWMPRLVERIQSASASSAAAATTTTTTTTGSAGTSSCITTSNNQFMNYDYNNNNMGQQFGVMSNNDYITPENSSVAVSPASDLTEYYSAPNPNPEYYSGQMGNSYYPDQNLVSSQLLPDNYFDYSGLLDEDLTAMQEQSNLSWFENINGAASSSDSLWNIGETDEEFWFLQQQQQFNNNGSF
At3g55730 | AtMYB109	MEGETHQSEPLPLASGDSDEGISAAIEAELAELAAGDSSGGGGCGGGGGGIRSKVKGPWSTEEDAVLTKLVRKLGPRNWSLIARGIPGRSGKSCRLRWCNQLDPCLKRKPFSDEEDRMIISAHAVHGNKWAVIAKLLTGRTDNAIKNHWNSTLRRKYADLWNNGQWMANSVTTASVKNENVDETTNPPSSKQQLPQGDINSSPPKPPQVSDVVMEEAANEPQEPQEQQEQAPPVVSNVPTENNVFRPVARVGAFSIYNPTSQKNGYRDYNIVPCEGPLIQAAKPDSLAGKFLQSLCDEPQIPSKCGHGCSTLPAETKFSRNSVLGPEFVDYEEPSAVFNQELISIATDLNNIAWIKSGLDNAVVREAEQSLKMDNYNYNDPRIKFTGMMPRQDFFCARS
At3g29020 | AtMYB110	MDFSCFQEYPFEFHCRGTTFNGFRENNAVSETVEEFCNKRRMQKKSDDLKTKKKKKQSVSRVCSRGHWRISEDTQLMELVSVYGPQNWNHIAESMQGRTGKSCRLRWFNQLDPRINKRAFSDEEEERLLAAHRAFGNKWAMIAKLFNGRTDNALKNHWHVLMARKMRQQSSSYVQRFNGSAHESNTDHKIFNLSPGLSLLTLHICIEFNSVIVMRYFRYLSLRNNELMVWSQK
At5g49330 | AtMYB111	MGRAPCCEKIGLKRGRWTAEEDEILTKYIQTNGEGSWRSLPKKAGLLRCGKSCRLRWINYLRRDLKRGNITSDEEEIIVKLHSLLGNRWSLIATHLPGRTDNEIKNYWNSHLSRKIYAFTAVSGDGHNLLVNDVVLKKSCSSSSGAKNNNKTKKKKKGRTSRSSMKKHKQMVTASQCFSQPKELESDFSEGGQNGNFEGESLGPYEWLDGELERLLSSCVWECTSEEAVIGVNDEKVCESGDNSSCCVNLFEEEQGSETKIGHVGITEVDHDMTVEREREGSFLSSNSNENNDKDWWVGLCNSSEVGFGVDEELLDWEFQGNVTCQSDDLWDLSDIGEITLE
At1g48000 | AtMYB112	MNISRTEFANCKTLINHKEEVEEVEKKMEIEIRRGPWTVEEDMKLVSYISLHGEGRWNSLSRSAGLNRTGKSCRLRWLNYLRPDIRRGDISLQEQFIILELHSRWGNRWSKIAQHLPGRTDNEIKNYWRTRVQKHAKLLKCDVNSKQFKDTIKHLWMPRLIERIAATQSVQFTSNHYSPENSSVATATSSTSSSEAVRSSFYGGDQVEFGTLDHMTNGGYWFNGGDTFETLCSFDELNKWLIQ
At1g66370 | AtMYB113	MGESPKGLRKGTWTTEEDILLRQCIDKYGEGKWHRVPLRTGLNRCRKSCRLRWLNYLKPSIKRGKLCSDEVDLVLRLHKLLGNRWSLIAGRLPGRTANDVKNYWNTHLSKKHDERCCKTKMINKNITSHPTSSAQKIDVLKPRPRSFSDKNSCNDVNILPKVDVVPLHLGLNNNYVCESSITCNKDEQKDKLININLLDGDNMWWESLLEADVLGPEATETAKGVTLPLDFEQIWARFDEETLELN
At1g66380 | AtMYB114	MEGSSKGLRKGAWTAEEDSLLRQCIGKYGEGKWHQVPLRAGLNRCRKSCRLRWLNYLKPSIKRGKFSSDEVDLLLRLHKLLGNRWSLIAGRLPGRTANDVKNYWNTHLSKKHEPCCKTKIKRINIITPPNTPAQKVDIF
At5g40360 | AtMYB115	MYHQNLISSTPNQNSNPHDWDIQNPLFSIHPSAEIPSKYPFMGITSCPNTNVFEEFQYKITNDQNFPTTYNTPFPVISEGISYNMHDVQENTMCGYTAHNQGLIIGCHEPVLVHAVVESQQFNVPQSEDINLVSQSERVTEDKVMFKTDHKKKDIIGKGQWTPTEDELLVRMVKSKGTKNWTSIAKMFQGRVGKQCRERWHNHLRPNIKKNDWSEEEDQILIEVHKIVGNKWTEIAKRLPGRSENIVKNHWNATKRRLHSVRTKRSDAFSPRNNALENYIRSITINNNALMNREVDSITANSEIDSTRCENIVDEVMNLNLHATTSVYVPEQAVLTWGYDFTKCYEPMDDTWMLMNGWN
At1g25340 | AtMYB116	MSNITKKKCNGNEEGAEQRKGPWTLEEDTLLTNYISHNGEGRWNLLAKSSGLKRAGKSCRLRWLNYLKPDIKRGNLTPQEQLLILELHSKWGNRWSKISKYLPGRTDNDIKNYWRTRVQKQARQLNIDSNSHKFIEVVRSFWFPRLINEIKDNSYTNNIKANAPDLLGPILRDSKDLGFNNMDCSTSMSEDLKKTSQFMDFSDLETTMSLEGSRGGSSQCVSEVYSSFPCLEEEYMVAVMGSSDISALHDCHVADSKYEDDVTQDLMWNMDDIWQFNEYAHFN
At1g26780 | AtMYB117	MFITEKQVWMDEIVARRASSSWDFPFNDINIHQHHHRHCNTSHEFEILKSPLGDVAVHEEESNNNNPNFSNSESGKKETTDSGQSWSSSSSKPSVLGRGHWRPAEDVKLKELVSIYGPQNWNLIAEKLQGRSGKSCRLRWFNQLDPRINRRAFTEEEEERLMQAHRLYGNKWAMIARLFPGRTDNSVKNHWHVVMARKYREHSSAYRRRKLMSNNPLKPHLTNNHHPNPNPNYHSFISTNHYFAQPFPEFNLTHHLVNNAPITSDHNQLVLPFHCFQGSL
At3g27785 | AtMYB118	MEFESVFKMHYPYLAAVIYDDSSTLKDFHPSLTDDFSCVHNVHHKPSMPHTYEIPSKETIRGITPSPCTEAFEACFHGTSNDHVFFGMAYTTPPTIEPNVSHVSHDNTMWENDQNQGFIFGTESTLNQAMADSNQFNMPKPLLSANEDTIMNRRQNNQVMIKTEQIKKKNKRFQMRRICKPTKKASIIKGQWTPEEDKLLVQLVDLHGTKKWSQIAKMLQGRVGKQCRERWHNHLRPDIKKDGWTEEEDIILIKAHKEIGNRWAEIARKLPGRTENTIKNHWNATKRRQHSRRTKGKDEISLSLGSNTLQNYIRSVTYNDDPFMTANANANIGPRNMRGKGKNVMVAVSEYDEGECKYIVDGVNNLGLEDGRIKMPSLAAMSASGSASTSGSASGSGSG…
At5g58850 | AtMYB119	MEDRRLVHGAAPPLTAVERFLYGQKNDALCSKKQESSRDQPIVKTKISIETRSDNKENTTFGPTREKHLVLNGGNRNPTGEVVARSAARDYQNSTKKRSSKNLIKGQWTAEEDRKLIRLVRQHGERKWAMISEKLEGRAGKQCRERWHNHLRPDIKKDGWSEEEERVLVESHMRIGNKWAEIAKLIPGRTENSIKNHWNATKRRQNSKRKHKRESNADNNDRDASPSAKRPCILQDYIKSIERNNINKDNDEKKNENTISVISTPNLDQIYSDGDSASSILGGPYDEELDYFQNIFANHPISLENLGLSQTSDEVTQSSSSGFMIKNPNPNLHDSVGIHHQEATITAPANTPHLASDIYLSYLLNGTTSSYSDTHFPSSSSSTSSTTVEHGGHNEFLEP…
At5g55020 | AtMYB120	MIMYGGGGAGKDGGSTNHLSDGGVILKKGPWTAAEDEILAAYVRENGEGNWNAVQKNTGLARCGKSCRLRWANHLRPNLKKGSFTGDEERLIIQLHAQLGNKWARMAAQLPGRTDNEIKNYWNTRLKRLLRQGLPLYPPDIIPNHQLHPHPHHQQQQQHNHHHHHHQQQQQHQQMYFQPQSSQRNTPSSSPLPSPTPANAKSSSSFTFHTTTANLLHPLSPHTPNTPSQLSSTPPPPPLSSPLCSPRNNQYPTLPLFALPRSQINNNNNGNFTFPRPPPLLQPPSSLFAKRYNNANTPLNCINRVSTAPFSPVSRDSYTSFLTLPYPSPTAQTATYHNTNNPYSSSPSFSLNPSSSSYPTSTSSPSFLHSHYTPSSTSFHTNPVYSMKQEQLPSNQIPQ…
At3g30210 | AtMYB121	MLDWGVQGHHQKHDHDIYQQQHQQQGCRKGPWTLEEDKLLAEYVTSHGEGRWSTVAKCAGLNRSGKSCRLRWVNYLRPGLKRGQITPQEEGIILELHSLWGNKWSTIARYLPGRTDNEIKNYWRTHYKKNQKSSSKQDKVKKSLSRKQQQVDLKPQPQAQSENHQSQLVSQDHMNIDNDHNIASSLYYPTSVFDDKLYMPQSVATTSSDHSMIDEGHLWGSLWNLDEDDPHSFGGGSGQGTAADIDEKFPDSGIEAPSCGSGDYSYTGVYMGGYIF
At1g74080 | AtMYB122	MVRTPCCRAEGLKKGAWTQEEDQKLIAYVQRHGEGGWRTLPDKAGLKRCGKSCRLRWANYLRPDIKRGEFSQDEEDSIINLHAIHGNKWSAIARKIPRRTDNEIKNHWNTHIKKCLVKKGIDPLTHKSLLDGAGKSSDHSAHPEKSSVHDDKDDQNSNNKKLSGSSSARFLNRVANRFGHRINHNVLSDIIGSNGLLTSHTTPTTSVSEGERSTSSSSTHTSSNLPINRSITVDATSLSSSTFSDSPDPCLYEEIVGDIEDMTRFSSRCLSHVLSHEDLLMSVESCLENTSFMREITMIFQEDKIETTSFNDSYVTPINEVDDSCEGIDNYFG
At5g35550 | AtMYB123	MGKRATTSVRREELNRGAWTDHEDKILRDYITTHGEGKWSTLPNQAGLKRCGKSCRLRWKNYLRPGIKRGNISSDEEELIIRLHNLLGNRWSLIAGRLPGRTDNEIKNHWNSNLRKRLPKTQTKQPKRIKHSTNNENNVCVIRTKAIRCSKTLLFSDLSLQKKSSTSPLPLKEQEMDQGGSSLMGDLEFDFDRIHSEFHFPDLMDFDGLDCGNVTSLVSSNEILGELVPAQGNLDLNRPFTSCHHRGDDEDWLRDFTC
At1g14350 | ATMYB124	MEDTKKKKKKNINNNQDSKKKERHIVTWSQEEDVILREQITLHGTENWAIIASKFKDKSTRQCRRRWYTYLNSDFKRGGWSPEEDMLLCEAQRVFGNRWTEIAKVVSGRTDNAVKNRFTTLCKKRAKHEAMTKDSNSNTKRMLFLDGISTPRKSENETPIAKKLKRSHILDLTEISNYGRAEACVNQQIRSPFSVLARNATGIDSLEEQNQTSNVNESDGEGMFLKKDDPKVTALMQQAELLSSLAQKVNADNTEQSMENAWKVLQDFLNKGKENDLFRYGIPDIDFKIEEFKDLIEDLRSGYEDNQLSWRQPDLHDSPASSEYSSGSTIMVDQSGDKTQPFSADTQTEHKQVGEELLVPKNPDENMPISGEEKFSSPIQVTPLFRSLADGIPSPQFSE…
At3g60460 | ATMYB125	MRKMEAKKEEIKKGPWKAEEDEVLINHVKRYGPRDWSSIRSKGLLQRTGKSCRLRWVNKLRPNLKNGCKFSADEERTVIELQSEFGNKWARIATYLPGRTDNDVKNFWSSRQKRLARILHNSSDASSSSFNPKSSSSHRLKGKNVKPIRQSSQGFGLVEEEVTVSSSCSQMVPYSSDQVGDEVLRLPDLGVKLEHQPFAFGTDLVLAEYSDSQNDANQQAISPFSPESRELLARLDDPFYYDILGPADSSEPLFALPQPFFEPSPVPRRCRHVSKDEEADVFLDDFPADMFDQVDPIPSP

## Sheet: Table 2
Supplementary Table 2. The physical location of 196 R2R3-MYB genes in peanut.
Gene Name	Gene ID	Chromosome	Start	End
AhMYB001	Arahy.VE9WMU	Chr01	2229504	2232709
AhMYB002	Arahy.D0JPX6	Chr01	2238942	2241158
AhMYB003	Arahy.MCX68E	Chr01	4783885	4785333
AhMYB004	Arahy.4S0WAJ	Chr01	5597002	5599577
AhMYB005	Arahy.SJGE27	Chr01	38100937	38102756
AhMYB006	Arahy.V5FMPV	Chr01	50132503	50134852
AhMYB007	Arahy.H626TW	Chr01	69571889	69573876
AhMYB008	Arahy.651GAD	Chr01	96435476	96437727
AhMYB009	Arahy.UI5U2V	Chr01	100225261	100227653
AhMYB010	Arahy.B91AID	Chr01	101098523	101099990
AhMYB011	Arahy.47HK44	Chr01	111221379	111223147
AhMYB012	Arahy.U8RNLY	Chr02	6896505	6897892
AhMYB013	Arahy.HDQ65R	Chr02	14457686	14461800
AhMYB014	Arahy.2DN1X0	Chr02	80764051	80766649
AhMYB015	Arahy.NA9FDR	Chr02	92010552	92013260
AhMYB016	Arahy.YD3Q2J	Chr02	102331221	102334238
AhMYB017	Arahy.FD2W4I	Chr03	1006677	1008040
AhMYB018	Arahy.9ETY0Z	Chr03	2660472	2661748
AhMYB019	Arahy.L0D2WS	Chr03	3365654	3369117
AhMYB020	Arahy.3F6TQT	Chr03	5961530	5963530
AhMYB021	Arahy.197TZ3	Chr03	8992649	8994857
AhMYB022	Arahy.SU6N3B	Chr03	13662135	13665311
AhMYB023	Arahy.HAG9AR	Chr03	19218510	19220172
AhMYB024	Arahy.ULT0VC	Chr03	19268414	19270396
AhMYB025	Arahy.K58CAP	Chr03	19295157	19297208
AhMYB026	Arahy.6PHM4Q	Chr03	19472536	19474847
AhMYB027	Arahy.Q52RY2	Chr03	37584300	37586560
AhMYB028	Arahy.L104JU	Chr03	46235678	46238517
AhMYB029	Arahy.57J6T7	Chr03	81115905	81117309
AhMYB030	Arahy.9A4AY7	Chr03	107458361	107460200
AhMYB031	Arahy.12J3VU	Chr03	117643973	117645917
AhMYB032	Arahy.F0A5DA	Chr03	130221049	130221920
AhMYB033	Arahy.D23SI7	Chr03	130733643	130735571
AhMYB034	Arahy.XU3QCQ	Chr03	134449186	134454966
AhMYB035	Arahy.E24V4Y	Chr03	135236248	135238235
AhMYB036	Arahy.GDT5AY	Chr04	12073714	12075976
AhMYB037	Arahy.ZI4N05	Chr04	14824107	14828255
AhMYB038	Arahy.CYC541	Chr04	55594920	55597003
AhMYB039	Arahy.DSP02Y	Chr04	89157632	89162200
AhMYB040	Arahy.02XPQ8	Chr04	115376017	115379710
AhMYB041	Arahy.RM3VXC	Chr04	123026312	123028371
AhMYB042	Arahy.6G7EGE	Chr04	123540316	123543629
AhMYB043	Arahy.I62GV5	Chr04	124936497	124938199
AhMYB044	Arahy.T5XFPK	Chr05	4812139	4813545
AhMYB045	Arahy.JT7MF5	Chr05	6281717	6283507
AhMYB046	Arahy.CDLA1L	Chr05	6312389	6314177
AhMYB047	Arahy.WMRY2G	Chr05	16917107	16923273
AhMYB048	Arahy.QP982P	Chr05	38409385	38412139
AhMYB049	Arahy.11M5G4	Chr05	99716913	99719179
AhMYB050	Arahy.YRTL7F	Chr05	104198496	104202816
AhMYB051	Arahy.45JDUT	Chr05	107971703	107974723
AhMYB052	Arahy.H4RQ1I	Chr06	3453255	3454935
AhMYB053	Arahy.H7T4NQ	Chr06	6259161	6261411
AhMYB054	Arahy.WSM8QM	Chr06	6615480	6618446
AhMYB055	Arahy.PR7AYB	Chr06	7865058	7869082
AhMYB056	Arahy.4RT3BY	Chr06	39949042	39950858
AhMYB057	Arahy.Y36X99	Chr06	88262776	88264890
AhMYB058	Arahy.4A4JN6	Chr06	88978531	88982120
AhMYB059	Arahy.A2IWKV	Chr06	93590774	93591823
AhMYB060	Arahy.5R5YGN	Chr06	103829576	103832897
AhMYB061	Arahy.BMWK0P	Chr06	105148367	105156295
AhMYB062	Arahy.B6Y69S	Chr06	111996076	111998280
AhMYB063	Arahy.CDS96U	Chr07	13144326	13147018
AhMYB064	Arahy.28HNJ2	Chr07	41125125	41127474
AhMYB065	Arahy.YJ4ER4	Chr07	58255346	58257608
AhMYB066	Arahy.I7UCTP	Chr07	70694952	70700320
AhMYB067	Arahy.M75BKX	Chr08	9241140	9243178
AhMYB068	Arahy.KF94VL	Chr08	25259053	25261354
AhMYB069	Arahy.MAB9J5	Chr08	26818501	26820968
AhMYB070	Arahy.EJIH9F	Chr08	27591815	27593754
AhMYB071	Arahy.PT27R6	Chr08	29382153	29384100
AhMYB072	Arahy.A1W2MW	Chr08	31697992	31701721
AhMYB073	Arahy.0K1PR5	Chr08	31718857	31722560
AhMYB074	Arahy.278RZN	Chr08	32657672	32658982
AhMYB075	Arahy.FB9R4N	Chr08	32695410	32698379
AhMYB076	Arahy.D292TH	Chr08	32771807	32773201
AhMYB077	Arahy.PEK8FX	Chr08	38127768	38129485
AhMYB078	Arahy.C0955D	Chr08	42954368	42963229
AhMYB079	Arahy.46VNPQ	Chr08	44639102	44643749
AhMYB080	Arahy.410C0R	Chr08	45238658	45241113
AhMYB081	Arahy.T82HCQ	Chr08	48762883	48765114
AhMYB082	Arahy.PZ1MK0	Chr08	49505609	49507338
AhMYB083	Arahy.HJVQ9Q	Chr08	50918110	50919757
AhMYB084	Arahy.00I77L	Chr08	51166221	51174995
AhMYB085	Arahy.U8F7KB	Chr09	7561746	7568646
AhMYB086	Arahy.HG40X4	Chr09	12570174	12574284
AhMYB087	Arahy.W7ZTQY	Chr09	12625312	12628611
AhMYB088	Arahy.IRZ0P1	Chr09	18401239	18402440
AhMYB089	Arahy.LGQQ8W	Chr09	18410313	18411436
AhMYB090	Arahy.DS6HR7	Chr09	21102710	21104318
AhMYB091	Arahy.DPQ6SD	Chr09	91143961	91147216
AhMYB092	Arahy.D2034S	Chr09	102685683	102687506
AhMYB093	Arahy.XT9HR4	Chr09	109460100	109462051
AhMYB094	Arahy.5ES0C5	Chr09	109465465	109467720
AhMYB095	Arahy.D9P3QC	Chr09	113333321	113334907
AhMYB096	Arahy.BCR6RP	Chr10	3252697	3254469
AhMYB097	Arahy.3BBB4R	Chr10	106962877	106964536
AhMYB098	Arahy.X53HIH	Chr10	108306074	108308125
AhMYB099	Arahy.J3K16K	Chr10	108903270	108908371
AhMYB100	Arahy.VP8GIF	Chr11	5592148	5594715
AhMYB101	Arahy.36ZEN1	Chr11	6797920	6799138
AhMYB102	Arahy.H747VM	Chr11	11878595	11881172
AhMYB103	Arahy.S4FTM0	Chr11	11921917	11925054
AhMYB104	Arahy.US2SKM	Chr11	45929006	45930796
AhMYB105	Arahy.I2L3K5	Chr11	62253875	62256359
AhMYB106	Arahy.K4CW46	Chr11	87639938	87641702
AhMYB107	Arahy.GBQU8N	Chr11	124145152	124146922
AhMYB108	Arahy.3V4BES	Chr11	142413274	142414858
AhMYB109	Arahy.E3E88W	Chr11	143667004	143669090
AhMYB110	Arahy.5EJ7X6	Chr11	147734915	147737198
AhMYB111	Arahy.TG6F30	Chr12	5104999	5106611
AhMYB112	Arahy.EB1VUM	Chr12	18625016	18629770
AhMYB113	Arahy.BY5KCT	Chr12	28371867	28375314
AhMYB114	Arahy.Z9PFJZ	Chr12	95785208	95787837
AhMYB115	Arahy.EW19KA	Chr12	106620340	106623004
AhMYB116	Arahy.1KM4NQ	Chr12	117005569	117007230
AhMYB117	Arahy.BA5SFE	Chr12	119929146	119932163
AhMYB118	Arahy.SNE8GR	Chr13	1396396	1398522
AhMYB119	Arahy.FYS5DJ	Chr13	2933743	2935313
AhMYB120	Arahy.KG8LQF	Chr13	5618970	5622544
AhMYB121	Arahy.ZNIJ0J	Chr13	8725412	8727370
AhMYB122	Arahy.1X4EZ2	Chr13	12275066	12277622
AhMYB123	Arahy.4B15T0	Chr13	17498819	17502146
AhMYB124	Arahy.60Y9TX	Chr13	20072440	20074318
AhMYB125	Arahy.C9M3KU	Chr13	20257260	20258657
AhMYB126	Arahy.79S8C9	Chr13	20341213	20343274
AhMYB127	Arahy.VC185S	Chr13	20361587	20363730
AhMYB128	Arahy.X9JCVK	Chr13	20627010	20629197
AhMYB129	Arahy.IT30K9	Chr13	87880534	87881930
AhMYB130	Arahy.3JX01Z	Chr13	109207959	109209804
AhMYB131	Arahy.0KDF2J	Chr13	120314382	120316517
AhMYB132	Arahy.53W5PH	Chr13	132665164	132666020
AhMYB133	Arahy.UFA08L	Chr13	133163607	133165825
AhMYB134	Arahy.X2MKKS	Chr13	137240942	137246829
AhMYB135	Arahy.MN60MU	Chr13	138086061	138088053
AhMYB136	Arahy.4RT16T	Chr14	1042198	1050057
AhMYB137	Arahy.MYH7VN	Chr14	1054102	1057408
AhMYB138	Arahy.U64AY7	Chr14	13783317	13786846
AhMYB139	Arahy.JT49XC	Chr14	16023049	16027432
AhMYB140	Arahy.QF6X98	Chr14	44870931	44872647
AhMYB141	Arahy.1LQ424	Chr14	100398071	100402955
AhMYB142	Arahy.2BK3KU	Chr14	127357774	127361445
AhMYB143	Arahy.WVAI17	Chr14	137340109	137341661
AhMYB144	Arahy.9UC92R	Chr14	137617585	137620945
AhMYB145	Arahy.RF21DW	Chr14	139296161	139297885
AhMYB146	Arahy.ZF9WTQ	Chr15	4812139	4813545
AhMYB147	Arahy.2NJL2D	Chr15	6291761	6293551
AhMYB148	Arahy.B69GJJ	Chr15	14594987	14596738
AhMYB149	Arahy.67PIFF	Chr15	18956487	18959520
AhMYB150	Arahy.TP47QD	Chr15	39103363	39109540
AhMYB151	Arahy.7N2WU7	Chr15	128669161	128673030
AhMYB152	Arahy.PGA5SC	Chr15	137414789	137419151
AhMYB153	Arahy.3QKK9N	Chr15	145185672	145188140
AhMYB154	Arahy.57FMZL	Chr15	152414955	152423195
AhMYB155	Arahy.H8DJRL	Chr16	12768999	12772687
AhMYB156	Arahy.S8NMKG	Chr16	14366426	14368800
AhMYB157	Arahy.44B081	Chr16	15018401	15020381
AhMYB158	Arahy.VGV8HV	Chr16	20245535	20247137
AhMYB159	Arahy.LQRE2T	Chr16	23094264	23095496
AhMYB160	Arahy.DP35X1	Chr16	116856087	116858276
AhMYB161	Arahy.2DQF79	Chr16	118081304	118083973
AhMYB162	Arahy.BJ0S8W	Chr16	135542663	135545122
AhMYB163	Arahy.L2YT9C	Chr16	137401698	137410473
AhMYB164	Arahy.T18AYA	Chr16	150997140	150999336
AhMYB165	Arahy.X7367X	Chr17	73903863	73905602
AhMYB166	Arahy.26LA0S	Chr17	124822009	124824185
AhMYB167	Arahy.61A4XA	Chr17	129710674	129713190
AhMYB168	Arahy.J5XH0F	Chr17	133839536	133841643
AhMYB169	Arahy.RUA6I3	Chr18	2077882	2080198
AhMYB170	Arahy.96C52J	Chr18	3539419	3541242
AhMYB171	Arahy.I42E36	Chr18	5105045	5107009
AhMYB172	Arahy.P9TBRI	Chr18	7655430	7659141
AhMYB173	Arahy.QWHF22	Chr18	7749441	7752791
AhMYB174	Arahy.182QYD	Chr18	9295703	9297131
AhMYB175	Arahy.V5XFCT	Chr18	9332783	9334986
AhMYB176	Arahy.85AXUE	Chr18	9397478	9398881
AhMYB177	Arahy.03W370	Chr18	20051948	20055382
AhMYB178	Arahy.3X5LAV	Chr18	21059013	21060941
AhMYB179	Arahy.0VA8DK	Chr18	89197515	89203050
AhMYB180	Arahy.LN6DUE	Chr18	114376743	114383758
AhMYB181	Arahy.996ISG	Chr18	121033536	121038953
AhMYB182	Arahy.QVUM6X	Chr18	125062330	125067029
AhMYB183	Arahy.I4SA70	Chr18	126402137	126404803
AhMYB184	Arahy.V0UCAK	Chr19	9133969	9140978
AhMYB185	Arahy.R9MXBH	Chr19	23244594	23245784
AhMYB186	Arahy.JGMV5U	Chr19	25755581	25758098
AhMYB187	Arahy.QI0PHV	Chr19	27168390	27169837
AhMYB188	Arahy.H3HGUT	Chr19	121330787	121333900
AhMYB189	Arahy.78V50A	Chr19	132949999	132951827
AhMYB190	Arahy.RK8HN4	Chr19	154939677	154941220
AhMYB191	Arahy.EQH4G2	Chr19	158194650	158196698
AhMYB192	Arahy.JR680W	Chr19	158199985	158201986
AhMYB193	Arahy.RW7WYG	Chr20	1183771	1185557
AhMYB194	Arahy.S1DRQT	Chr20	131991213	131992917
AhMYB195	Arahy.BR8QN4	Chr20	133626782	133629516
AhMYB196	Arahy.ADTW6E	Chr20	134588102	134593429

## Sheet: Table 3
Supplementary Table 3. Primers used for qRT-PCR analysis.
Gene names	Forward primer sequence (5'-3')	Reverse primer sequence (5'-3')	Product size (bp)
AhMYB008	TTGCGGCACAGCTACCTG	GGATTGTTTGCGCCTTCCG	95
AhMYB009	ATGCCACGGCTGGTTGAA	ATGCTGGTGTTGGTCGGC	86
AhMYB013	GGCCTTGGACCCCAGAAG	TGTTTGGGAAGGGCACGC	85
AhMYB025	TGCATGGCTCTGCTTTTCCT	AGTTGTTGCACCCCACGA	82
AhMYB063	AGGGACCATGGACAGCAGA	AGCCCTGCAAGCTTAGGC	97
AhMYB070	CGAAAGGGGCCATGGACT	GAGGCGGCAGCTCTTACC	129
AhMYB112	GGCCATGGACCCCTGAAG	GGGAAGGGCACGCCAATT	80
AhMYB158	GGCACCCAAAGTTACAGCG	AGTTCCACCGTCTGCTGC	122
AhMYB175	AGGCTTATGGCGACTGGC	TCGGGAGTCCAAGCACCT	143
AhMYB176	GGGGAACAAGTGGTCTGCA	GGCGCATGAGTAACCGGA	129

## Sheet: Table 4
Supplementary Table 4. Information of R2R3-MYB transcription factors in peanut (Arachis hypogaea).
Gene Name	Gene ID	Subgroup	mRNA Lengths	AAa	MWb(kDa)	pIc	TMDd
AhMYB001	Arahy.VE9WMU	S18	2177	524	58.19	6.14	0
AhMYB002	Arahy.D0JPX6	S18	1554	461	51.5	6.23	0
AhMYB003	Arahy.MCX68E	SAtM80	1088	324	36.34	6.42	0
AhMYB004	Arahy.4S0WAJ	S25b	1389	462	52.63	6.49	0
AhMYB005	Arahy.SJGE27	NS-2	991	199	22.72	9.13	0
AhMYB006	Arahy.V5FMPV	SAtM85	1634	281	31.84	5.35	0
AhMYB007	Arahy.H626TW	S13	1780	358	40.05	6	0
AhMYB008	Arahy.651GAD	S14	1945	400	45.02	5.45	0
AhMYB009	Arahy.UI5U2V	S20b	1340	315	36.07	5.46	0
AhMYB010	Arahy.B91AID	NS-4	879	293	33.59	6.01	0
AhMYB011	Arahy.47HK44	S1	1554	306	34.25	6.46	0
AhMYB012	Arahy.U8RNLY	SAtM125	960	319	36.07	8.17	0
AhMYB013	Arahy.HDQ65R	S2	1221	280	31.93	6.27	0
AhMYB014	Arahy.2DN1X0	SAtM91	1471	358	40.84	9.32	0
AhMYB015	Arahy.NA9FDR	S25b	1314	437	50	7.03	0
AhMYB016	Arahy.YD3Q2J	S14	1284	326	37.03	5.71	0
AhMYB017	Arahy.FD2W4I	S14	972	323	37.1	7.29	0
AhMYB018	Arahy.9ETY0Z	SAtM59	994	243	27.93	6.18	0
AhMYB019	Arahy.L0D2WS	SAtM46	1626	332	37.55	5.76	0
AhMYB020	Arahy.3F6TQT	S4	1882	318	35.22	8.82	0
AhMYB021	Arahy.197TZ3	S10&24	1358	372	41.99	6.89	0
AhMYB022	Arahy.SU6N3B	S18	2402	532	59.08	5.94	0
AhMYB023	Arahy.HAG9AR	NS-6	1470	317	36.11	5.07	0
AhMYB024	Arahy.ULT0VC	NS-6	1136	279	32.11	5.1	0
AhMYB025	Arahy.K58CAP	NS-6	1048	266	31.14	4.95	0
AhMYB026	Arahy.6PHM4Q	S11	1174	333	37.46	6.25	0
AhMYB027	Arahy.Q52RY2	S20a	1866	291	33.58	7.06	0
AhMYB028	Arahy.L104JU	S5	1435	369	41.61	5.43	0
AhMYB029	Arahy.57J6T7	S14	1235	243	27.17	7.67	0
AhMYB030	Arahy.9A4AY7	SAtM103	1675	330	37.17	5.85	0
AhMYB031	Arahy.12J3VU	S4	1784	291	32.12	8.87	0
AhMYB032	Arahy.F0A5DA	NS-1	790	197	22.54	8.27	0
AhMYB033	Arahy.D23SI7	SAtM85	1671	320	36.43	4.8	0
AhMYB034	Arahy.XU3QCQ	SAtM88	3201	471	53.21	7.11	0
AhMYB035	Arahy.E24V4Y	S9	1721	461	51	5.58	0
AhMYB036	Arahy.GDT5AY	S20b	1485	332	37.83	6.66	0
AhMYB037	Arahy.ZI4N05	NS-4	1219	381	43.69	4.89	0
AhMYB038	Arahy.CYC541	NS-1	1229	252	28.49	9.06	0
AhMYB039	Arahy.DSP02Y	S6	1547	243	27.71	5.7	0
AhMYB040	Arahy.02XPQ8	S9	1515	316	34.92	6.33	0
AhMYB041	Arahy.RM3VXC	S1	1835	362	40.07	6.03	0
AhMYB042	Arahy.6G7EGE	S9	2123	463	50.86	5.17	0
AhMYB043	Arahy.I62GV5	SAtM71	753	243	28.75	8.72	0
AhMYB044	Arahy.T5XFPK	NS-2	1244	192	21.95	7.63	0
AhMYB045	Arahy.JT7MF5	S14	1130	273	30.36	7.64	0
AhMYB046	Arahy.CDLA1L	S14	1128	273	30.36	7.64	0
AhMYB047	Arahy.WMRY2G	SAtM88	3218	499	56.89	8.29	0
AhMYB048	Arahy.QP982P	S10&24	1609	345	38.57	6.41	0
AhMYB049	Arahy.11M5G4	S20a	1299	286	33.17	6.14	0
AhMYB050	Arahy.YRTL7F	S21	1718	250	29.47	8.56	0
AhMYB051	Arahy.45JDUT	SAtM35	1195	357	40.39	6.2	0
AhMYB052	Arahy.H4RQ1I	S2	1233	220	24.41	9.65	0
AhMYB053	Arahy.H7T4NQ	S13	2135	361	40.52	6.53	0
AhMYB054	Arahy.WSM8QM	S13	2794	379	42.72	6.67	0
AhMYB055	Arahy.PR7AYB	S7	1721	332	37.08	5.26	0
AhMYB056	Arahy.4RT3BY	S14	1472	315	35.09	7.2	0
AhMYB057	Arahy.Y36X99	S1	1939	354	40.14	6.15	0
AhMYB058	Arahy.4A4JN6	S21	1841	402	44.51	6.39	0
AhMYB059	Arahy.A2IWKV	SAtM5	975	324	36.28	6.31	0
AhMYB060	Arahy.5R5YGN	SAtM85	1404	282	32.97	5.21	0
AhMYB061	Arahy.BMWK0P	NS-7	1486	377	43.72	8.42	0
AhMYB062	Arahy.B6Y69S	S14	1718	399	45.17	6.43	0
AhMYB063	Arahy.CDS96U	SAtM85	1124	351	40.06	4.68	0
AhMYB064	Arahy.28HNJ2	SAtM67	990	329	37.43	5.84	0
AhMYB065	Arahy.YJ4ER4	S10&24	1811	380	42.48	5.99	0
AhMYB066	Arahy.I7UCTP	S3	1815	382	42.68	4.84	0
AhMYB067	Arahy.M75BKX	S21	1908	301	34.08	9.45	0
AhMYB068	Arahy.KF94VL	SAtM26	2144	406	45.4	6.29	0
AhMYB069	Arahy.MAB9J5	SAtM46	1752	269	30.95	5.78	0
AhMYB070	Arahy.EJIH9F	SAtM59	1332	253	29	6.26	0
AhMYB071	Arahy.PT27R6	S14	1679	344	39.5	6.64	0
AhMYB072	Arahy.A1W2MW	S18	1580	351	39.76	8.61	0
AhMYB073	Arahy.0K1PR5	S18	1558	343	38.89	7.57	0
AhMYB074	Arahy.278RZN	NS-6	1110	272	31.1	5.64	0
AhMYB075	Arahy.FB9R4N	NS-6	1424	317	35.59	5.67	0
AhMYB076	Arahy.D292TH	S11	1226	314	35.39	6.18	0
AhMYB077	Arahy.PEK8FX	S11	1301	362	40.54	9.16	0
AhMYB078	Arahy.C0955D	S18	2533	551	61.02	5.61	0
AhMYB079	Arahy.46VNPQ	SAtM46	2182	350	39.63	6.36	0
AhMYB080	Arahy.410C0R	SAtM125	894	297	34.58	5.79	0
AhMYB081	Arahy.T82HCQ	S4	1835	310	35.02	8.83	0
AhMYB082	Arahy.PZ1MK0	NS-5	1511	321	36.8	7.64	0
AhMYB083	Arahy.HJVQ9Q	SAtM98	1323	440	50.27	6.39	0
AhMYB084	Arahy.00I77L	NS-3	3295	916	103.72	8.55	0
AhMYB085	Arahy.U8F7KB	S7	1546	410	47.22	4.74	0
AhMYB086	Arahy.HG40X4	S5	1050	349	39.84	6.79	0
AhMYB087	Arahy.W7ZTQY	S5	1176	278	31.89	7.66	0
AhMYB088	Arahy.IRZ0P1	S20b	792	263	29.7	5.89	0
AhMYB089	Arahy.LGQQ8W	S20b	867	288	32.76	8.65	0
AhMYB090	Arahy.DS6HR7	S13	1284	290	33.06	7.14	0
AhMYB091	Arahy.DPQ6SD	S2	2102	286	32.56	5.23	0
AhMYB092	Arahy.D2034S	SAtM71	1457	281	32.62	8.44	0
AhMYB093	Arahy.XT9HR4	S9	1435	302	33.97	5.62	0
AhMYB094	Arahy.5ES0C5	S16	1608	299	33.51	6.79	0
AhMYB095	Arahy.D9P3QC	S20a	1408	333	38.26	6.25	0
AhMYB096	Arahy.BCR6RP	S11	1615	345	39.51	5.44	0
AhMYB097	Arahy.3BBB4R	SAtM35	1112	321	35.67	5.31	0
AhMYB098	Arahy.X53HIH	S1	1380	307	34.8	8.8	0
AhMYB099	Arahy.J3K16K	S6	1227	268	30.3	6.26	0
AhMYB100	Arahy.VP8GIF	S25b	1371	456	51.75	6.68	0
AhMYB101	Arahy.36ZEN1	SAtM80	975	324	36.3	6.42	0
AhMYB102	Arahy.H747VM	S18	1916	519	57.86	6.02	0
AhMYB103	Arahy.S4FTM0	S18	2175	528	58.66	6.13	0
AhMYB104	Arahy.US2SKM	NS-2	963	196	22.46	8.94	0
AhMYB105	Arahy.I2L3K5	SAtM85	1639	281	31.89	5.36	0
AhMYB106	Arahy.K4CW46	S13	1592	358	40.04	6	0
AhMYB107	Arahy.GBQU8N	S1	1560	305	34.17	6.4	0
AhMYB108	Arahy.3V4BES	NS-4	958	298	34.28	6.01	0
AhMYB109	Arahy.E3E88W	S20b	1300	317	36.32	5.43	0
AhMYB110	Arahy.5EJ7X6	S14	1973	404	45.57	5.42	0
AhMYB111	Arahy.TG6F30	NS-5	1345	321	36.71	8.14	0
AhMYB112	Arahy.EB1VUM	S2	1235	284	32.43	6.05	0
AhMYB113	Arahy.BY5KCT	SAtM88	1338	445	50.25	6.21	0
AhMYB114	Arahy.Z9PFJZ	SAtM91	1483	358	40.87	9.32	0
AhMYB115	Arahy.EW19KA	S25b	1317	438	50.2	8.07	0
AhMYB116	Arahy.1KM4NQ	S11	1496	315	35.86	6.42	0
AhMYB117	Arahy.BA5SFE	S14	1284	326	37.03	5.71	0
AhMYB118	Arahy.SNE8GR	S13	1412	300	33.89	5.87	0
AhMYB119	Arahy.FYS5DJ	S14	1193	302	34.52	6.36	0
AhMYB120	Arahy.KG8LQF	SAtM46	1361	329	37.07	5.76	0
AhMYB121	Arahy.ZNIJ0J	S4	1839	317	35.13	8.92	0
AhMYB122	Arahy.1X4EZ2	S10&24	1609	379	42.72	6.67	0
AhMYB123	Arahy.4B15T0	S18	2418	536	59.39	6.07	0
AhMYB124	Arahy.60Y9TX	NS-6	1016	246	28.29	6.49	0
AhMYB125	Arahy.C9M3KU	NS-6	1192	202	23.3	8.3	0
AhMYB126	Arahy.79S8C9	NS-6	1171	280	32.25	5.17	0
AhMYB127	Arahy.VC185S	NS-6	1095	264	30.95	4.85	0
AhMYB128	Arahy.X9JCVK	S11	1114	334	37.5	6.08	0
AhMYB129	Arahy.IT30K9	S14	1227	242	27.09	8.51	0
AhMYB130	Arahy.3JX01Z	SAtM103	1675	330	37.18	5.79	0
AhMYB131	Arahy.0KDF2J	S4	1960	301	33.29	9.11	0
AhMYB132	Arahy.53W5PH	NS-1	772	193	22.03	8.8	0
AhMYB133	Arahy.UFA08L	SAtM85	1955	317	36.05	4.93	0
AhMYB134	Arahy.X2MKKS	SAtM88	3167	499	56.34	6.31	0
AhMYB135	Arahy.MN60MU	S9	1729	463	51.25	5.75	0
AhMYB136	Arahy.4RT16T	S18	3329	523	58.08	5.04	0
AhMYB137	Arahy.MYH7VN	S18	1734	421	47.35	4.94	0
AhMYB138	Arahy.U64AY7	S20b	1038	281	32.31	6.59	0
AhMYB139	Arahy.JT49XC	NS-4	1299	432	49.53	5.13	0
AhMYB140	Arahy.QF6X98	NS-1	873	242	27.49	9.08	0
AhMYB141	Arahy.1LQ424	S6	1519	243	27.72	5.61	0
AhMYB142	Arahy.2BK3KU	S9	1512	316	34.9	6.33	0
AhMYB143	Arahy.WVAI17	S1	1316	342	37.93	5.95	0
AhMYB144	Arahy.9UC92R	S9	2126	459	50.41	5.21	0
AhMYB145	Arahy.RF21DW	SAtM71	809	254	29.85	8.63	0
AhMYB146	Arahy.ZF9WTQ	NS-2	1244	192	21.95	7.63	0
AhMYB147	Arahy.2NJL2D	S14	1130	273	30.36	7.64	0
AhMYB148	Arahy.B69GJJ	SAtM85	1301	260	29.36	5.68	0
AhMYB149	Arahy.67PIFF	S10&24	1609	345	38.56	6.41	0
AhMYB150	Arahy.TP47QD	SAtM88	3225	499	57.01	8.46	0
AhMYB151	Arahy.7N2WU7	SAtM35	2011	352	39.85	6.02	0
AhMYB152	Arahy.PGA5SC	S21	1731	251	29.64	8.56	0
AhMYB153	Arahy.3QKK9N	S20a	1296	297	34.55	5.9	0
AhMYB154	Arahy.57FMZL	NS-8	1259	261	29.39	10.32	0
AhMYB155	Arahy.H8DJRL	S7	1494	340	37.91	5.21	0
AhMYB156	Arahy.S8NMKG	S13	2193	390	43.94	6.89	0
AhMYB157	Arahy.44B081	S13	1894	373	41.77	6.59	0
AhMYB158	Arahy.VGV8HV	S2	864	287	32.12	8.68	0
AhMYB159	Arahy.LQRE2T	NS-5	1150	273	31.04	5.95	0
AhMYB160	Arahy.DP35X1	S1	2012	355	40.14	6.12	0
AhMYB161	Arahy.2DQF79	S21	2506	392	43.17	6.93	0
AhMYB162	Arahy.BJ0S8W	SAtM85	1408	282	32.91	5.29	0
AhMYB163	Arahy.L2YT9C	NS-7	1494	378	44.21	7.63	0
AhMYB164	Arahy.T18AYA	S14	1503	404	45.82	6.96	0
AhMYB165	Arahy.X7367X	S10&24	1230	379	42.43	5.94	0
AhMYB166	Arahy.26LA0S	S21	1973	300	34.08	9.36	0
AhMYB167	Arahy.61A4XA	S10&24	1646	375	41.62	6.24	0
AhMYB168	Arahy.J5XH0F	S14	1720	318	35.92	7.18	0
AhMYB169	Arahy.RUA6I3	SAtM26	2168	414	46.28	6.31	0
AhMYB170	Arahy.96C52J	SAtM59	1349	253	29	6.26	0
AhMYB171	Arahy.I42E36	S14	1710	336	38.59	6.67	0
AhMYB172	Arahy.P9TBRI	S18	1570	353	40.25	8.58	0
AhMYB173	Arahy.QWHF22	S18	1214	349	39.48	5.31	0
AhMYB174	Arahy.182QYD	NS-6	1230	284	32.23	5.34	0
AhMYB175	Arahy.V5XFCT	NS-6	1082	331	37.27	8.16	0
AhMYB176	Arahy.85AXUE	S11	1250	321	36.13	6.18	0
AhMYB177	Arahy.03W370	SAtM88	1407	468	53	6.58	0
AhMYB178	Arahy.3X5LAV	S11	1354	378	42.81	9.22	0
AhMYB179	Arahy.0VA8DK	S3	1815	380	42.36	4.9	0
AhMYB180	Arahy.LN6DUE	SAtM46	2070	359	40.59	5.58	0
AhMYB181	Arahy.996ISG	S18	3712	534	59.21	5.78	0
AhMYB182	Arahy.QVUM6X	SAtM46	2175	347	39.31	6.17	0
AhMYB183	Arahy.I4SA70	SAtM125	894	297	34.53	5.97	0
AhMYB184	Arahy.V0UCAK	S7	1527	412	47.21	4.6	0
AhMYB185	Arahy.R9MXBH	S20b	792	263	29.65	5.81	0
AhMYB186	Arahy.JGMV5U	S13	2106	364	41.41	6.49	0
AhMYB187	Arahy.QI0PHV	S13	1153	295	33.52	8.1	0
AhMYB188	Arahy.H3HGUT	S2	1958	287	32.55	5.22	0
AhMYB189	Arahy.78V50A	SAtM71	1451	282	32.88	8.44	0
AhMYB190	Arahy.RK8HN4	S20a	1360	333	38.23	6.46	0
AhMYB191	Arahy.EQH4G2	S16	1208	296	33.21	6.79	0
AhMYB192	Arahy.JR680W	S9	1455	301	33.87	5.79	0
AhMYB193	Arahy.RW7WYG	SAtM98	1302	433	49.55	6.93	0
AhMYB194	Arahy.S1DRQT	SAtM35	1106	319	35.45	5.31	0
AhMYB195	Arahy.BR8QN4	S1	1038	312	35.3	9.06	0
AhMYB196	Arahy.ADTW6E	S6	1286	286	32.37	5.69	0
a Length of the amino acid sequence;
b Molecular weight of the amino acid sequence;
c Isoelectric point of the R2R3-MYB protein;
d Number of transmembrane domains, as predicted by the TMHMM Server v2.0.

## Sheet: Table 5
Supplementary Table 5. The Ka/Ks ratios for duplicated AhR2R3-MYB genes.
Name 1	Chromosome	Name 2	Chromosome	Ka	Ks	Ka/Ks	Duplication type	Selection pressure	EffectiveLen	AverageS-sites	AverageN-sites	cN	cS	pN	pS	Note
AhMYB016 (S14)	Chr02	AhMYB117 (S14)	Chr12	0	0	NaN	orthologous		978	204.5	773.5	0	0	0	0	-
AhMYB044 (NS-2)	Chr05	AhMYB146 (NS-2)	Chr15	0	0	NaN	orthologous		576	123.5	452.5	0	0	0	0	-
AhMYB045 (S14)	Chr05	AhMYB147 (S14)	Chr15	0	0	NaN	orthologous		819	189.667	629.333	0	0	0	0	-
AhMYB051 (SAtM35)	Chr05	AhMYB151 (SAtM35)	Chr15	0.00983318	0	#NAME?	orthologous		1044	225.083	818.917	8	0	0.009769	0	-
AhMYB031 (S4)	Chr03	AhMYB131 (S4)	Chr13	0.0104844	0.00500002	2.09688	orthologous	positive selection	873	200.667	672.333	7	1	0.0104115	0.00498339	-
AhMYB080 (SAtM125)	Chr08	AhMYB183 (SAtM125)	Chr18	0.00284732	0.0107577	0.264677	orthologous	purify selection	891	187.25	703.75	2	2	0.00284192	0.0106809	-
AhMYB050 (S21)	Chr05	AhMYB152 (S21)	Chr15	0.0050733	0.0128759	0.394017	orthologous	purify selection	750	156.667	593.333	3	2	0.00505618	0.012766	-
AhMYB057 (S1)	Chr06	AhMYB160 (S1)	Chr16	0.00120688	0.0137147	0.0879992	orthologous	purify selection	1050	220.75	829.25	1	3	0.00120591	0.01359	-
AhMYB071 (S14)	Chr08	AhMYB171 (S14)	Chr18	0.00754723	0.0147064	0.513195	orthologous	purify selection	1005	206	799	6	3	0.00750939	0.0145631	-
AhMYB010 (NS-4)	Chr01	AhMYB108 (NS-4)	Chr11	0.017468	0.0164842	1.05969	orthologous	positive selection	879	184	695	12	3	0.0172662	0.0163043	-
AhMYB092 (SAtM71)	Chr09	AhMYB189 (SAtM71)	Chr19	0.00896648	0.0178757	0.501601	orthologous	purify selection	843	169.833	673.167	6	3	0.0089131	0.0176644	-
AhMYB077 (S11)	Chr08	AhMYB178 (S11)	Chr18	0.0107711	0.0178779	0.60248	orthologous	purify selection	1068	226.417	841.583	9	4	0.0106941	0.0176665	-
AhMYB060 (SAtM85)	Chr06	AhMYB162 (SAtM85)	Chr16	0.00732428	0.0189884	0.385725	orthologous	purify selection	846	160	686	5	3	0.00728863	0.01875	-
AhMYB012 (SAtM125)	Chr02	Arahy.7ML2J7	Chr12	0.00534881	0.019625	0.272551	orthologous	purify selection	957	206.5	750.5	4	4	0.00532978	0.0193705	-
AhMYB030 (SAtM103)	Chr03	AhMYB130 (SAtM103)	Chr13	0.00324255	0.0209967	0.154431	orthologous	purify selection	990	217.333	772.667	2.5	4.5	0.00323555	0.0207055	-
AhMYB017 (S14)	Chr03	AhMYB119 (S14)	Chr13	0.0099445	0.0215358	0.461766	orthologous	purify selection	897	188.417	708.583	7	4	0.00987887	0.0212295	-
AhMYB028 (S5)	Chr03	Arahy.QG2S5M	Chr13	0.00636001	0.02292	0.277487	orthologous	purify selection	1011	221.5	789.5	5	5	0.00633312	0.0225734	-
AhMYB048 (S10&24)	Chr05	AhMYB149 (S10&24)	Chr15	0.00247934	0.0232938	0.106438	orthologous	purify selection	1026	218	808	2	5	0.00247525	0.0229358	-
Arahy.7S9A5A	Chr05	AhMYB148 (SAtM85)	Chr15	0.0144384	0.0237174	0.608768	orthologous	purify selection	618	128.5	489.5	7	3	0.0143003	0.0233463	-
AhMYB097 (SAtM35)	Chr10	AhMYB194 (SAtM35)	Chr20	0	0.0242838	0	orthologous	purify selection	957	209.25	747.75	0	5	0	0.0238949	-
AhMYB003 (SAtM80)	Chr01	AhMYB101 (SAtM80)	Chr11	0.00262525	0.024333	0.107888	orthologous	purify selection	972	208.833	763.167	2	5	0.00262066	0.0239425	-
AhMYB040 (S9)	Chr04	AhMYB142 (S9)	Chr14	0.0013515	0.024502	0.055159	orthologous	purify selection	948	207.417	740.583	1	5	0.00135029	0.0241061	-
AhMYB062 (S14)	Chr06	AhMYB164 (S14)	Chr16	0.0139116	0.0246092	0.5653	orthologous	purify selection	1191	247.833	943.167	13	6	0.0137834	0.0242098	-
AhMYB008 (S14)	Chr01	AhMYB110 (S14)	Chr11	0.00527753	0.0250807	0.210422	orthologous	purify selection	1194	243.25	950.75	5	6	0.00525901	0.024666	-
AhMYB014 (SAtM91)	Chr02	AhMYB114 (SAtM91)	Chr12	0.00120409	0.0251245	0.0479252	orthologous	purify selection	1074	242.833	831.167	1	6	0.00120313	0.0247083	-
Arahy.M1LASL	Chr03	AhMYB118 (S13)	Chr13	0.0341581	0.0260896	1.30926	orthologous	positive selection	534	107.25	426.75	14.25	2.75	0.0333919	0.025641	-
AhMYB018 (SAtM59)	Chr03	Arahy.NXJT0C	Chr13	0	0.0276742	0	orthologous	purify selection	537	110.417	426.583	0	3	0	0.0271698	-
AhMYB026 (S11)	Chr03	AhMYB128 (S11)	Chr13	0.00773037	0.0279319	0.276758	orthologous	purify selection	999	218.833	780.167	6	6	0.00769066	0.0274181	-
AhMYB091 (S2)	Chr09	AhMYB188 (S2)	Chr19	0.0148593	0.0285749	0.520014	orthologous	purify selection	858	178.333	679.667	10	5	0.0147131	0.0280374	-
AhMYB021 (S10&24)	Chr03	AhMYB122 (S10&24)	Chr13	0.0148711	0.0286694	0.51871	orthologous	purify selection	1080	231.083	848.917	12.5	6.5	0.0147246	0.0281284	-
AhMYB047 (SAtM88)	Chr05	AhMYB150 (SAtM88)	Chr15	0.0119866	0.0286964	0.417703	orthologous	purify selection	1497	319.667	1177.33	14	9	0.0118913	0.0281543	-
AhMYB065 (S10&24)	Chr07	AhMYB165 (S10&24)	Chr17	0.0126053	0.0291299	0.432729	orthologous	purify selection	1125	245	880	11	7	0.0125	0.0285714	-
AhMYB004 (S25b)	Chr01	AhMYB100 (S25b)	Chr11	0.0115341	0.0293885	0.392469	orthologous	purify selection	1326	277.583	1048.42	12	8	0.0114458	0.0288202	-
AhMYB095 (S20a)	Chr09	AhMYB190 (S20a)	Chr19	0.00251678	0.0301548	0.083462	orthologous	purify selection	999	203	796	2	6	0.00251256	0.0295567	-
AhMYB090 (S13)	Chr09	AhMYB187 (S13)	Chr19	0.00811816	0.0301962	0.268847	orthologous	purify selection	867	185.833	681.167	5.5	5.5	0.00807438	0.0295964	-
AhMYB049 (S20a)	Chr05	AhMYB153 (S20a)	Chr15	0.00874752	0.0303532	0.288191	orthologous	purify selection	858	168.083	689.917	6	5	0.0086967	0.0297471	-
AhMYB027 (S20a)	Chr03	Arahy.3K6508	Chr13	0.0211022	0.0314182	0.671656	orthologous	purify selection	873	184.167	688.833	14.3333	5.66667	0.0208081	0.0307692	-
AhMYB034 (SAtM88)	Chr03	AhMYB134 (SAtM88)	Chr13	0.00769006	0.0321357	0.239299	orthologous	purify selection	1413	302	1111	8.5	9.5	0.00765077	0.031457	-
Arahy.IX0GML	Chr09	AhMYB186 (S13)	Chr19	0.0121288	0.0322383	0.376224	orthologous	purify selection	1053	221.833	831.167	10	7	0.0120313	0.0315552	-
AhMYB076 (S11)	Chr08	AhMYB176 (S11)	Chr18	0.00691967	0.0331154	0.208956	orthologous	purify selection	942	216.083	725.917	5	7	0.00688784	0.0323949	-
AhMYB015 (S25b)	Chr02	AhMYB115 (S25b)	Chr12	0.0145801	0.0342048	0.426258	orthologous	purify selection	1308	269.167	1038.83	15	9	0.0144393	0.0334365	-
AhMYB098 (S1)	Chr10	AhMYB195 (S1)	Chr20	0.0105318	0.0347553	0.303027	orthologous	purify selection	846	176.667	669.333	7	6	0.0104582	0.0339623	-
AhMYB072 (S18)	Chr08	AhMYB073 (S18)	Chr08	0.0307349	0.0356503	0.862123	tandem duplication	purify selection	1029	215.417	813.583	24.5	7.5	0.0301137	0.0348162	-
AhMYB093 (S9)	Chr09	AhMYB192 (S9)	Chr19	0.00571431	0.0357819	0.159698	orthologous	purify selection	903	200.333	702.667	4	7	0.0056926	0.0349418	-
AhMYB029 (S14)	Chr03	AhMYB129 (S14)	Chr13	0.0144322	0.0369685	0.390392	orthologous	purify selection	726	166.333	559.667	8	6	0.0142942	0.0360721	-
Arahy.T8LEA1	Chr08	AhMYB180 (SAtM46)	Chr18	0.0109232	0.037655	0.290086	orthologous	purify selection	570	108.917	461.083	5	4	0.010844	0.0367253	-
AhMYB068 (SAtM26)	Chr08	AhMYB169 (SAtM26)	Chr18	0.00212089	0.0378868	0.0559796	orthologous	purify selection	1215	270.667	944.333	2	10	0.0021179	0.0369458	-
AhMYB084 (NS-3)	Chr08	Arahy.UQ68S4	Chr13	0.00699899	0.0383062	0.182712	orthologous	purify selection	2061	482	1579	11	18	0.00696643	0.0373444	-
Arahy.IUPJ20	Chr08	AhMYB168 (S14)	Chr17	0.0153852	0.0385406	0.399194	orthologous	purify selection	843	186.333	656.667	10	7	0.0152284	0.0375671	-
AhMYB020 (S4)	Chr03	AhMYB121 (S4)	Chr13	0.00686033	0.0385627	0.177901	orthologous	purify selection	945	212.833	732.167	5	8	0.00682905	0.0375881	-
AhMYB022 (S18)	Chr03	AhMYB123 (S18)	Chr13	0.0105088	0.0387471	0.271214	orthologous	purify selection	1590	344.25	1245.75	13	13	0.0104355	0.0377633	-
AhMYB039 (S6)	Chr04	AhMYB141 (S6)	Chr14	0.00349396	0.0396787	0.0880565	orthologous	purify selection	729	155.25	573.75	2	6	0.00348584	0.0386473	-
AhMYB074 (NS-6)	Chr08	AhMYB174 (NS-6)	Chr18	0.017438	0.0411465	0.423804	orthologous	purify selection	813	174.833	638.167	11	7	0.0172369	0.0400381	-
AhMYB019 (SAtM46)	Chr03	AhMYB120 (SAtM46)	Chr13	0.0133174	0.0412298	0.323004	orthologous	purify selection	957	199.417	757.583	10	8	0.0131999	0.040117	-
AhMYB078 (S18)	Chr08	AhMYB181 (S18)	Chr18	0.00733303	0.0425445	0.172361	orthologous	purify selection	1596	362.667	1233.33	9	15	0.0072973	0.0413603	-
AhMYB084 (NS-3)	Chr08	Arahy.4DD1B6	Chr20	0.0098794	0.0427162	0.23128	orthologous	purify selection	402	96.3333	305.667	3	4	0.00981461	0.0415225	-
AhMYB081 (S4)	Chr08	Arahy.Y2L847	Chr18	0.00996929	0.0447477	0.222789	orthologous	purify selection	891	184.167	706.833	7	8	0.00990332	0.0434389	-
AhMYB070 (SAtM59)	Chr08	AhMYB170 (SAtM59)	Chr18	0	0.0447655	0	orthologous	purify selection	759	161.083	597.917	0	7	0	0.0434558	-
AhMYB055 (S7)	Chr06	AhMYB155 (S7)	Chr16	0.0050853	0.0448452	0.113397	orthologous	purify selection	996	206.75	789.25	4	9	0.0050681	0.0435308	-
AhMYB005 (NS-2)	Chr01	AhMYB104 (NS-2)	Chr11	0.0301142	0.0450417	0.668585	orthologous	purify selection	585	122	463	13.6667	5.33333	0.0295176	0.0437158	-
AhMYB054 (S13)	Chr06	AhMYB156 (S13)	Chr16	0.0241633	0.0460656	0.524541	orthologous	purify selection	1131	244.333	886.667	21.0833	10.9167	0.0237782	0.0446794	-
AhMYB041 (S1)	Chr04	AhMYB143 (S1)	Chr14	0.0152823	0.0460797	0.331649	orthologous	purify selection	1017	223.75	793.25	12	10	0.0151276	0.0446927	-
AhMYB067 (S21)	Chr08	AhMYB166 (S21)	Chr17	0.00576857	0.0461882	0.124893	orthologous	purify selection	897	200.917	696.083	4	9	0.00574644	0.0447947	-
AhMYB037 (NS-4)	Chr04	AhMYB139 (NS-4)	Chr14	0.00437478	0.0462396	0.0946112	orthologous	purify selection	1140	223	917	4	10	0.00436205	0.044843	-
AhMYB006 (SAtM85)	Chr01	AhMYB105 (SAtM85)	Chr11	0.00603549	0.046459	0.12991	orthologous	purify selection	843	177.583	665.417	4	8	0.00601127	0.0450493	-
AhMYB011 (S1)	Chr01	AhMYB107 (S1)	Chr11	0.00420071	0.0466875	0.0899751	orthologous	purify selection	915	198.833	716.167	3	9	0.00418897	0.045264	-
AhMYB043 (SAtM71)	Chr04	AhMYB145 (SAtM71)	Chr14	0.0060554	0.0470033	0.128829	orthologous	purify selection	723	142.667	580.333	3.5	6.5	0.00603102	0.0455607	-
AhMYB009 (S20b)	Chr01	AhMYB109 (S20b)	Chr11	0.00806369	0.0471565	0.170998	orthologous	purify selection	945	196.917	748.083	6	9	0.0080205	0.0457046	-
AhMYB088 (S20b)	Chr09	AhMYB185 (S20b)	Chr19	0.00817893	0.047353	0.172722	orthologous	purify selection	789	174.333	614.667	5	8	0.00813449	0.0458891	-
AhMYB032 (NS-1)	Chr03	AhMYB132 (NS-1)	Chr13	0.0112299	0.0474779	0.236528	orthologous	purify selection	579	130.417	448.583	5	6	0.0111462	0.0460064	-
AhMYB079 (SAtM46)	Chr08	AhMYB182 (SAtM46)	Chr18	0.0073216	0.0503122	0.145523	orthologous	purify selection	1029	205.5	823.5	6	10	0.00728597	0.0486618	-
AhMYB053 (S13)	Chr06	AhMYB157 (S13)	Chr16	0.0283227	0.050975	0.555619	orthologous	purify selection	1071	243.5	827.5	23	12	0.0277946	0.0492813	-
AhMYB052 (S2)	Chr06	AhMYB158 (S2)	Chr16	0.0517447	0.0517447	1	orthologous	Neutral Evolution	660	143.333	516.667	25.8333	7.16667	0.05	0.05	-
AhMYB033 (SAtM85)	Chr03	AhMYB133 (SAtM85)	Chr13	0.00404132	0.0523773	0.0771579	orthologous	purify selection	942	197.667	744.333	3	10	0.00403045	0.0505902	-
AhMYB013 (S2)	Chr02	AhMYB112 (S2)	Chr12	0.00674836	0.0536506	0.125783	orthologous	purify selection	834	164.167	669.833	4.5	8.5	0.00671809	0.0517766	-
AhMYB083 (SAtM98)	Chr08	AhMYB193 (SAtM98)	Chr20	0.0235008	0.0538011	0.43681	orthologous	purify selection	1299	276.083	1022.92	23.6667	14.3333	0.0231365	0.0519167	-
AhMYB099 (S6)	Chr10	AhMYB196 (S6)	Chr20	0.00979472	0.0603644	0.16226	orthologous	purify selection	789	172.417	616.583	6	10	0.00973104	0.057999	-
AhMYB064 (SAtM67)	Chr07	Arahy.JH8P8D	Chr18	0.0357562	0.0606533	0.589517	orthologous	purify selection	879	184.5	694.5	24.25	10.75	0.0349172	0.0582656	-
AhMYB035 (S9)	Chr03	AhMYB135 (S9)	Chr13	0.00466202	0.0616433	0.0756289	orthologous	purify selection	1380	304.167	1075.83	5	18	0.00464756	0.0591781	-
AhMYB066 (S3)	Chr07	AhMYB179 (S3)	Chr18	0.0169531	0.0646488	0.262233	orthologous	purify selection	1137	242.167	894.833	15	15	0.0167629	0.0619408	-
AhMYB096 (S11)	Chr10	Arahy.GS0FK5	Chr20	0.0152289	0.0661221	0.230316	orthologous	purify selection	894	197.5	696.5	10.5	12.5	0.0150754	0.0632911	-
AhMYB061 (NS-7)	Chr06	AhMYB163 (NS-7)	Chr16	0.045273	0.0700019	0.646739	orthologous	purify selection	1131	231.917	899.083	39.5	15.5	0.0439336	0.0668344	-
AhMYB085 (S7)	Chr09	AhMYB184 (S7)	Chr19	0.0136555	0.0718634	0.19002	orthologous	purify selection	1209	229.833	979.167	13.25	15.75	0.0135319	0.0685279	-
AhMYB063 (SAtM85)	Chr07	Arahy.2A56XJ	Chr17	0.00738468	0.0721586	0.102339	orthologous	purify selection	1020	203.5	816.5	6	14	0.00734844	0.0687961	-
AhMYB087 (S5)	Chr09	Arahy.W3P5B7	Chr19	0.0102566	0.0745534	0.137573	orthologous	purify selection	744	155	589	6	11	0.0101868	0.0709677	-
AhMYB036 (S20b)	Chr04	AhMYB138 (S20b)	Chr14	0.00925224	0.0779923	0.11863	orthologous	purify selection	828	175.5	652.5	6	13	0.0091954	0.0740741	-
AhMYB082 (NS-5)	Chr08	AhMYB111 (NS-5)	Chr12	0.00923799	0.0813438	0.113567	orthologous	purify selection	957	194.583	762.417	7	15	0.00918133	0.0770878	-
Arahy.55VECQ	Chr03	AhMYB116 (S11)	Chr12	0.0442689	0.0844461	0.524227	orthologous	purify selection	900	198.25	701.75	30.1667	15.8333	0.0429878	0.0798655	-
AhMYB069 (SAtM46)	Chr08	Arahy.9T771K	Chr18	0.0127122	0.0849965	0.149561	orthologous	purify selection	588	112	476	6	9	0.012605	0.0803571	-
Arahy.53JK2D	Chr06	AhMYB159 (NS-5)	Chr16	0.0348138	0.0894156	0.389347	orthologous	purify selection	486	108.75	377.25	12.8333	9.16667	0.0340181	0.0842912	-
Arahy.RVVZ6P	Chr08	AhMYB172 (S18)	Chr18	0.0796379	0.0961233	0.828498	orthologous	purify selection	813	175.5	637.5	48.1667	15.8333	0.0755556	0.0902184	-
AhMYB058 (S21)	Chr06	AhMYB161 (S21)	Chr16	0.0547872	0.105682	0.518417	orthologous	purify selection	1173	262.917	910.083	48.0833	25.9167	0.052834	0.0985737	-
AhMYB086 (S5)	Chr09	Arahy.PTT4MH	Chr19	0.0303139	0.109946	0.275717	orthologous	purify selection	792	158.083	633.917	18.8333	16.1667	0.0297095	0.102267	-
Arahy.UV5CLF	Chr08	AhMYB167 (S10&24)	Chr17	0.0707113	0.11013	0.642072	orthologous	purify selection	294	61.8333	232.167	15.6667	6.33333	0.0674803	0.102426	-
AhMYB042 (S9)	Chr04	AhMYB144 (S9)	Chr14	0.00742523	0.1108	0.0670146	orthologous	purify selection	1374	291.25	1082.75	8	30	0.00738859	0.103004	-
AhMYB173 (S18)	Chr18	Arahy.QI53CA	Chr18	0.144975	0.142438	1.01781	tandem duplication	positive selection	312	61.6667	250.333	33	8	0.131824	0.12973	-
AhMYB136 (S18)	Chr14	AhMYB137 (S18)	Chr14	0.137275	0.466384	0.294338	tandem duplication	purify selection	1236	274.75	961.25	120.583	95.4167	0.125444	0.347285	-
AhMYB065 (S10&24)	Chr07	Arahy.UV5CLF	Chr08	0.0853062	0.583122	0.146292	segmental duplication	purify selection	294	62.5	231.5	18.6667	25.3333	0.0806335	0.405333	-
AhMYB001 (S18)	Chr01	AhMYB102 (S18)	Chr11	0.155271	0.594961	0.260977	orthologous	purify selection	1521	346.333	1174.67	164.75	142.25	0.140253	0.410731	-
AhMYB001 (S18)	Chr01	AhMYB002 (S18)	Chr01	0.14758	0.618555	0.238588	tandem duplication	purify selection	1350	306.833	1043.17	139.75	129.25	0.133967	0.421238	-
AhMYB102 (S18)	Chr11	AhMYB103 (S18)	Chr11	0.151673	0.619931	0.244661	tandem duplication	purify selection	1521	344.917	1176.08	161.5	145.5	0.13732	0.421841	-
AhMYB122 (S10&24)	Chr13	AhMYB149 (S10&24)	Chr15	0.273753	0.631893	0.433227	segmental duplication	purify selection	984	209	775	177.75	89.25	0.229355	0.427033	-
AhMYB021 (S10&24)	Chr03	AhMYB149 (S10&24)	Chr15	0.243484	0.639239	0.380896	orthologous	purify selection	957	207.083	749.917	155.917	89.0833	0.207912	0.430181	-
AhMYB048 (S10&24)	Chr05	AhMYB122 (S10&24)	Chr13	0.280344	0.649736	0.431474	orthologous	purify selection	984	208.417	775.583	181.417	90.5833	0.23391	0.434626	-
AhMYB021 (S10&24)	Chr03	AhMYB048 (S10&24)	Chr05	0.252265	0.653949	0.385757	segmental duplication	purify selection	957	207	750	160.667	90.3333	0.214222	0.436393	-
AhMYB037 (NS-4)	Chr04	AhMYB108 (NS-4)	Chr11	0.248849	0.684081	0.363771	orthologous	purify selection	846	172.333	673.667	142.667	77.3333	0.211776	0.448743	-
AhMYB065 (S10&24)	Chr07	AhMYB167 (S10&24)	Chr17	0.238375	0.712546	0.334539	orthologous	purify selection	1008	219.583	788.417	161	101	0.204207	0.459962	-
AhMYB108 (NS-4)	Chr11	AhMYB139 (NS-4)	Chr14	0.240537	0.724035	0.332217	segmental duplication	purify selection	855	174.25	680.75	140.083	80.9167	0.205778	0.464371	-
AhMYB010 (NS-4)	Chr01	AhMYB037 (NS-4)	Chr04	0.229063	0.746133	0.307001	segmental duplication	purify selection	825	167.667	657.333	129.75	79.25	0.197388	0.472664	-
AhMYB010 (NS-4)	Chr01	AhMYB139 (NS-4)	Chr14	0.269136	0.793955	0.338982	orthologous	purify selection	861	175.583	685.417	155	86	0.22614	0.489796	-
AhMYB134 (SAtM88)	Chr13	AhMYB150 (SAtM88)	Chr15	0.181258	0.822702	0.22032	segmental duplication	purify selection	1392	297.917	1094.08	176.167	148.833	0.161018	0.49958	-
Arahy.3K6508	Chr13	AhMYB153 (S20a)	Chr15	0.310866	0.830411	0.374352	segmental duplication	purify selection	768	155.667	612.333	155.833	78.1667	0.254491	0.502141	-
AhMYB034 (SAtM88)	Chr03	AhMYB150 (SAtM88)	Chr15	0.178139	0.833711	0.21367	orthologous	purify selection	1392	296.75	1095.25	173.667	149.333	0.158563	0.503229	-
AhMYB062 (S14)	Chr06	Arahy.IUPJ20	Chr08	0.331089	0.850492	0.389291	segmental duplication	purify selection	834	177.417	656.583	175.75	90.25	0.267674	0.50869	-
AhMYB047 (SAtM88)	Chr05	AhMYB134 (SAtM88)	Chr13	0.179831	0.853417	0.210719	orthologous	purify selection	1392	298.583	1093.42	174.833	152.167	0.159896	0.509629	-
AhMYB049 (S20a)	Chr05	Arahy.3K6508	Chr13	0.298165	0.855179	0.348658	orthologous	purify selection	744	151.25	592.75	145.833	77.1667	0.246028	0.510193	-
AhMYB062 (S14)	Chr06	AhMYB168 (S14)	Chr17	0.28206	0.857313	0.329005	orthologous	purify selection	915	195.417	719.583	169.167	99.8333	0.23509	0.510874	-
Arahy.IUPJ20	Chr08	AhMYB164 (S14)	Chr16	0.32456	0.860588	0.377137	orthologous	purify selection	822	174.833	647.167	170.5	89.5	0.263456	0.511916	-
AhMYB027 (S20a)	Chr03	AhMYB153 (S20a)	Chr15	0.291403	0.882796	0.33009	orthologous	purify selection	765	152.417	612.583	147.917	79.0833	0.241464	0.518863	-
AhMYB034 (SAtM88)	Chr03	AhMYB047 (SAtM88)	Chr05	0.176526	0.888435	0.198693	segmental duplication	purify selection	1392	297.417	1094.58	172.167	154.833	0.15729	0.520594	-
AhMYB098 (S1)	Chr10	AhMYB143 (S1)	Chr14	0.292684	0.895476	0.326847	orthologous	purify selection	867	185.083	681.917	165.25	96.75	0.242332	0.522738	-
AhMYB126 (NS-6)	Chr13	AhMYB127 (NS-6)	Chr13	0.341233	0.896946	0.380439	tandem duplication	purify selection	714	145.583	568.417	155.833	76.1667	0.274153	0.523183	-
AhMYB164 (S14)	Chr16	AhMYB168 (S14)	Chr17	0.287382	0.901707	0.318709	segmental duplication	purify selection	921	196.333	724.667	173	103	0.23873	0.524618	-
AhMYB027 (S20a)	Chr03	AhMYB049 (S20a)	Chr05	0.298753	0.92375	0.323413	segmental duplication	purify selection	744	149.833	594.167	146.417	79.5833	0.246424	0.531146	-
Arahy.T8LEA1	Chr08	AhMYB182 (SAtM46)	Chr18	0.268406	0.925785	0.289923	orthologous	purify selection	471	90.5833	380.417	85.8333	48.1667	0.22563	0.531739	-
Arahy.YNS6BW	Chr05	AhMYB093 (S9)	Chr09	0.194852	0.997753	0.19529	segmental duplication	purify selection	855	190.167	664.833	114.083	104.917	0.171597	0.551709	-
Arahy.T8LEA1	Chr08	AhMYB079 (SAtM46)	Chr08	0.284002	0.998394	0.284459	segmental duplication	purify selection	489	93.1667	395.833	93.5833	51.4167	0.236421	0.551878	-
AhMYB093 (S9)	Chr09	Arahy.TZP4F0	Chr15	0.195827	1.0282	0.190457	orthologous	purify selection	855	190.167	664.833	114.583	106.417	0.172349	0.559597	-
AhMYB017 (S14)	Chr03	AhMYB171 (S14)	Chr18	0.247091	1.05984	0.233139	orthologous	purify selection	840	174.167	665.833	140.167	98.8333	0.210513	0.567464	-
AhMYB063 (SAtM85)	Chr07	AhMYB133 (SAtM85)	Chr13	0.154818	1.06012	0.146038	orthologous	purify selection	903	186.333	716.667	100.25	105.75	0.139884	0.567531	-
AhMYB105 (SAtM85)	Chr11	AhMYB148 (SAtM85)	Chr15	0.155212	1.08672	0.142827	segmental duplication	purify selection	720	150	570	79.9167	86.0833	0.140205	0.573889	-
AhMYB041 (S1)	Chr04	AhMYB195 (S1)	Chr20	0.244228	1.09299	0.223449	orthologous	purify selection	795	169.75	625.25	130.333	97.6667	0.20845	0.575356	-
AhMYB054 (S13)	Chr06	AhMYB186 (S13)	Chr19	0.242689	1.09371	0.221896	orthologous	purify selection	960	203.583	756.417	156.833	117.167	0.207337	0.575522	-
AhMYB120 (SAtM46)	Chr13	Arahy.9T771K	Chr18	0.235197	1.10289	0.213256	segmental duplication	purify selection	561	111.083	449.917	90.8333	64.1667	0.201889	0.577644	-
AhMYB180 (SAtM46)	Chr18	AhMYB182 (SAtM46)	Chr18	0.214616	1.10837	0.193632	segmental duplication	purify selection	939	188	751	140.167	108.833	0.18664	0.578901	-
AhMYB143 (S1)	Chr14	AhMYB195 (S1)	Chr20	0.306953	1.11135	0.276199	segmental duplication	purify selection	810	173.833	636.167	160.25	100.75	0.251899	0.579578	-
AhMYB006 (SAtM85)	Chr01	AhMYB148 (SAtM85)	Chr15	0.159154	1.11448	0.142805	orthologous	purify selection	720	150.5	569.5	81.6667	87.3333	0.143401	0.580288	-
AhMYB017 (S14)	Chr03	AhMYB071 (S14)	Chr08	0.252953	1.11811	0.226234	segmental duplication	purify selection	843	174.667	668.333	143.5	101.5	0.214713	0.581107	-
AhMYB109 (S20b)	Chr11	AhMYB138 (S20b)	Chr14	0.21693	1.12926	0.192099	segmental duplication	purify selection	762	155.5	606.5	114.25	90.75	0.188376	0.583601	-
AhMYB053 (S13)	Chr06	AhMYB090 (S13)	Chr09	0.226456	1.13585	0.199371	segmental duplication	purify selection	813	177.333	635.667	124.25	103.75	0.195464	0.585056	-
AhMYB119 (S14)	Chr13	AhMYB171 (S14)	Chr18	0.238385	1.14526	0.208149	segmental duplication	purify selection	843	174.583	668.417	136.5	102.5	0.204214	0.587112	-
AhMYB041 (S1)	Chr04	AhMYB098 (S1)	Chr10	0.212266	1.1507	0.184467	segmental duplication	purify selection	852	182.167	669.833	123.833	107.167	0.184872	0.588289	-
AhMYB054 (S13)	Chr06	Arahy.IX0GML	Chr09	0.257796	1.15644	0.222922	segmental duplication	purify selection	921	194.083	726.917	158.583	114.417	0.218159	0.589523	-
AhMYB156 (S13)	Chr16	AhMYB186 (S13)	Chr19	0.251332	1.16107	0.216466	segmental duplication	purify selection	975	209	766	163.583	123.417	0.213555	0.59051	-
AhMYB009 (S20b)	Chr01	AhMYB138 (S20b)	Chr14	0.229594	1.16227	0.19754	orthologous	purify selection	765	157	608	120.25	92.75	0.19778	0.590764	-
AhMYB033 (SAtM85)	Chr03	AhMYB063 (SAtM85)	Chr07	0.190016	1.18173	0.160795	segmental duplication	purify selection	915	190.667	724.333	121.583	113.417	0.167855	0.594843	-
AhMYB071 (S14)	Chr08	AhMYB119 (S14)	Chr13	0.244189	1.18227	0.206543	orthologous	purify selection	846	175.083	670.917	139.833	104.167	0.208421	0.594955	-
AhMYB024 (NS-6)	Chr03	AhMYB025 (NS-6)	Chr03	0.349017	1.18804	0.293776	tandem duplication	purify selection	711	146.917	564.083	157.417	87.5833	0.279066	0.596143	-
Arahy.7S9A5A	Chr05	AhMYB105 (SAtM85)	Chr11	0.190081	1.20028	0.158364	orthologous	purify selection	558	109.833	448.167	75.25	65.75	0.167906	0.598634	-
AhMYB133 (SAtM85)	Chr13	Arahy.2A56XJ	Chr17	0.162204	1.21123	0.133917	segmental duplication	purify selection	882	181	701	102.25	108.75	0.145863	0.600829	-
Arahy.IX0GML	Chr09	AhMYB156 (S13)	Chr16	0.272214	1.22119	0.222909	orthologous	purify selection	951	202.667	748.333	170.833	122.167	0.228285	0.602796	-
AhMYB016 (S14)	Chr02	AhMYB056 (S14)	Chr06	0.292058	1.22404	0.238601	segmental duplication	purify selection	810	168.917	641.083	155.083	101.917	0.241908	0.603355	-
AhMYB056 (S14)	Chr06	AhMYB117 (S14)	Chr12	0.292058	1.22404	0.238601	orthologous	purify selection	810	168.917	641.083	155.083	101.917	0.241908	0.603355	-
AhMYB033 (SAtM85)	Chr03	Arahy.2A56XJ	Chr17	0.171585	1.23387	0.139062	orthologous	purify selection	870	180.5	689.5	105.75	109.25	0.153372	0.605263	-
AhMYB075 (NS-6)	Chr08	AhMYB125 (NS-6)	Chr13	0.324393	1.24416	0.260733	orthologous	purify selection	591	129	462	121.667	78.3333	0.263348	0.607235	-
AhMYB006 (SAtM85)	Chr01	Arahy.7S9A5A	Chr05	0.195378	1.24424	0.157027	segmental duplication	purify selection	558	110.333	447.667	77	67	0.172003	0.607251	-
AhMYB090 (S13)	Chr09	AhMYB157 (S13)	Chr16	0.227768	1.24741	0.182594	orthologous	purify selection	807	176.167	630.833	123.917	107.083	0.196433	0.607852	-
AhMYB005 (NS-2)	Chr01	AhMYB044 (NS-2)	Chr05	0.242625	1.25902	0.19271	segmental duplication	purify selection	546	116.25	429.75	89.0833	70.9167	0.207291	0.610036	-
AhMYB005 (NS-2)	Chr01	AhMYB146 (NS-2)	Chr15	0.242625	1.25902	0.19271	orthologous	purify selection	546	116.25	429.75	89.0833	70.9167	0.207291	0.610036	-
Arahy.53JK2D	Chr06	AhMYB111 (NS-5)	Chr12	0.378433	1.26063	0.300194	orthologous	purify selection	465	101.583	363.417	108	62	0.29718	0.610336	-
Arahy.53JK2D	Chr06	AhMYB082 (NS-5)	Chr08	0.392878	1.28181	0.306502	segmental duplication	purify selection	462	99.5833	362.417	110.833	61.1667	0.305817	0.614226	-
AhMYB157 (S13)	Chr16	AhMYB187 (S13)	Chr19	0.245763	1.28923	0.190628	segmental duplication	purify selection	828	181	647	135.583	111.417	0.209557	0.615562	-
AhMYB044 (NS-2)	Chr05	AhMYB104 (NS-2)	Chr11	0.235403	1.29629	0.181597	orthologous	purify selection	549	115.917	433.083	87.5	71.5	0.20204	0.616822	-
AhMYB104 (NS-2)	Chr11	AhMYB146 (NS-2)	Chr15	0.235403	1.29629	0.181597	segmental duplication	purify selection	549	115.917	433.083	87.5	71.5	0.20204	0.616822	-
AhMYB053 (S13)	Chr06	AhMYB187 (S13)	Chr19	0.236232	1.30211	0.181422	orthologous	purify selection	822	179.25	642.75	130.25	110.75	0.202645	0.617852	-
AhMYB031 (S4)	Chr03	Arahy.Y2L847	Chr18	0.289239	1.31313	0.220267	orthologous	purify selection	792	173.583	618.417	148.417	107.583	0.239995	0.619779	-
Arahy.NXJT0C	Chr13	AhMYB170 (SAtM59)	Chr18	0.339822	1.31874	0.257686	segmental duplication	purify selection	453	95.5833	357.417	97.6667	59.3333	0.273257	0.62075	-
AhMYB036 (S20b)	Chr04	AhMYB109 (S20b)	Chr11	0.198482	1.33682	0.148474	orthologous	purify selection	861	177.667	683.333	119.167	110.833	0.17439	0.623827	-
AhMYB071 (S14)	Chr08	AhMYB117 (S14)	Chr12	0.351819	1.3456	0.261458	orthologous	purify selection	864	175.25	688.75	193.417	109.583	0.280823	0.625297	-
AhMYB009 (S20b)	Chr01	AhMYB036 (S20b)	Chr04	0.192639	1.36371	0.14126	segmental duplication	purify selection	852	175.083	676.917	115	110	0.169888	0.628272	-
AhMYB019 (SAtM46)	Chr03	Arahy.9T771K	Chr18	0.252779	1.37581	0.183731	orthologous	purify selection	561	109.75	451.25	96.8333	69.1667	0.214589	0.63022	-
AhMYB070 (SAtM59)	Chr08	Arahy.NXJT0C	Chr13	0.344135	1.38553	0.248377	orthologous	purify selection	453	95.5	357.5	98.6667	60.3333	0.275991	0.631763	-
AhMYB116 (S11)	Chr12	Arahy.GS0FK5	Chr20	0.24773	1.389	0.178351	segmental duplication	purify selection	723	162.5	560.5	118.25	102.75	0.210972	0.632308	-
AhMYB079 (SAtM46)	Chr08	AhMYB180 (SAtM46)	Chr18	0.185841	1.3895	0.133747	orthologous	purify selection	933	184.75	748.25	123.167	116.833	0.164606	0.632386	-
AhMYB026 (S11)	Chr03	AhMYB076 (S11)	Chr08	0.205145	1.43053	0.143404	segmental duplication	purify selection	873	192.333	680.667	122.167	122.833	0.179481	0.638648	-
AhMYB026 (S11)	Chr03	AhMYB176 (S11)	Chr18	0.197965	1.45533	0.136028	orthologous	purify selection	873	192.417	680.583	118.417	123.583	0.173993	0.642269	-
AhMYB042 (S9)	Chr04	Arahy.CD1PG8	Chr10	0.197861	1.45602	0.135891	segmental duplication	purify selection	990	219.5	770.5	134	141	0.173913	0.642369	-
Arahy.CD1PG8	Chr10	AhMYB144 (S9)	Chr14	0.208005	1.4753	0.140991	orthologous	purify selection	996	220.25	775.75	140.917	142.083	0.181652	0.6451	-
AhMYB042 (S9)	Chr04	Arahy.45L6E0	Chr20	0.300284	1.47554	0.203507	orthologous	purify selection	885	198.667	686.333	169.833	128.167	0.24745	0.645134	-
AhMYB076 (S11)	Chr08	AhMYB128 (S11)	Chr13	0.203502	1.48354	0.137173	orthologous	purify selection	873	193.167	679.833	121.167	124.833	0.17823	0.646247	-
AhMYB124 (NS-6)	Chr13	AhMYB174 (NS-6)	Chr18	0.357096	1.5078	0.236832	segmental duplication	purify selection	690	147.667	542.333	154.083	95.9167	0.284112	0.649549	-
AhMYB128 (S11)	Chr13	AhMYB176 (S11)	Chr18	0.196329	1.51005	0.130015	segmental duplication	purify selection	873	193.25	679.75	117.417	125.583	0.172735	0.649849	-
AhMYB074 (NS-6)	Chr08	AhMYB124 (NS-6)	Chr13	0.373994	1.53467	0.243697	orthologous	purify selection	702	151.333	550.667	162.167	98.8333	0.294492	0.653084	-
Arahy.29NKFC	Chr06	AhMYB089 (S20b)	Chr09	0.320562	1.54502	0.207481	segmental duplication	purify selection	348	79.3333	268.667	70.0833	51.9167	0.260856	0.654412	-
AhMYB096 (S11)	Chr10	AhMYB116 (S11)	Chr12	0.218406	1.57192	0.138943	orthologous	purify selection	864	190.667	673.333	127.583	125.417	0.18948	0.65778	-
AhMYB144 (S9)	Chr14	Arahy.45L6E0	Chr20	0.328034	1.57562	0.208194	segmental duplication	purify selection	900	200.917	699.083	185.75	132.25	0.265705	0.658233	-
Arahy.55VECQ	Chr03	AhMYB096 (S11)	Chr10	0.311882	1.60349	0.194502	segmental duplication	purify selection	822	180.25	641.75	163.75	119.25	0.255162	0.661581	-
Arahy.H5DQEZ	Chr01	AhMYB028 (S5)	Chr03	0.482334	1.86567	0.258532	segmental duplication	purify selection	747	157.417	589.583	209.75	108.25	0.35576	0.687665	-
AhMYB018 (SAtM59)	Chr03	AhMYB170 (SAtM59)	Chr18	0.266109	1.90045	0.140024	orthologous	purify selection	642	137.583	504.417	113	95	0.224021	0.690491	-
AhMYB023 (NS-6)	Chr03	AhMYB174 (NS-6)	Chr18	0.465341	1.91296	0.243258	orthologous	purify selection	822	176.917	645.083	223.667	122.333	0.346725	0.691474	-
AhMYB023 (NS-6)	Chr03	AhMYB074 (NS-6)	Chr08	0.326301	1.91879	0.170056	segmental duplication	purify selection	696	151.75	544.25	144	105	0.264584	0.691928	-
AhMYB082 (NS-5)	Chr08	AhMYB159 (NS-5)	Chr16	0.271849	1.92421	0.141278	orthologous	purify selection	801	166.583	634.417	144.667	115.333	0.228031	0.692346	-
AhMYB019 (SAtM46)	Chr03	AhMYB069 (SAtM46)	Chr08	0.252759	1.94352	0.130053	segmental duplication	purify selection	771	153.5	617.5	132.5	106.5	0.214575	0.693811	-
AhMYB024 (NS-6)	Chr03	AhMYB125 (NS-6)	Chr13	0.376683	1.96967	0.191242	orthologous	purify selection	606	129	477	141.25	89.75	0.296122	0.695736	-
AhMYB018 (SAtM59)	Chr03	AhMYB070 (SAtM59)	Chr08	0.268888	2.00425	0.134159	segmental duplication	purify selection	642	137.5	504.5	114	96	0.225966	0.698182	-
AhMYB153 (S20a)	Chr15	AhMYB190 (S20a)	Chr19	0.450356	2.064	0.218196	segmental duplication	purify selection	804	158.917	645.083	218.417	111.583	0.338587	0.70215	-
AhMYB069 (SAtM46)	Chr08	AhMYB120 (SAtM46)	Chr13	0.241301	2.06652	0.116767	orthologous	purify selection	771	155.083	615.917	127.083	108.917	0.206332	0.702311	-
AhMYB074 (NS-6)	Chr08	AhMYB075 (NS-6)	Chr08	0.391798	2.06976	0.189296	tandem duplication	purify selection	750	168.917	581.083	177.333	118.667	0.305177	0.702516	-
AhMYB011 (S1)	Chr01	AhMYB041 (S1)	Chr04	0.281108	2.07797	0.13528	segmental duplication	purify selection	852	184.083	667.917	156.583	129.417	0.234435	0.703033	-
AhMYB086 (S5)	Chr09	AhMYB087 (S5)	Chr09	0.419478	2.08693	0.201002	tandem duplication	purify selection	693	136.917	556.083	178.667	96.3333	0.321295	0.703591	-
AhMYB185 (S20b)	Chr19	Arahy.YFKH51	Chr19	0.334032	2.19515	0.152168	tandem duplication	purify selection	666	144.167	521.833	140.667	102.333	0.269562	0.709827	-
AhMYB077 (S11)	Chr08	AhMYB096 (S11)	Chr10	0.376832	2.28842	0.164669	segmental duplication	purify selection	930	199.667	730.333	216.333	142.667	0.296212	0.714524	-
AhMYB028 (S5)	Chr03	Arahy.RX2HA0	Chr11	0.440318	2.34063	0.18812	orthologous	purify selection	729	154.25	574.75	191.417	110.583	0.333043	0.71691	-
AhMYB011 (S1)	Chr01	AhMYB195 (S1)	Chr20	0.358445	2.34478	0.15287	orthologous	purify selection	792	169.667	622.333	177.333	121.667	0.284949	0.717092	-
AhMYB111 (NS-5)	Chr12	AhMYB159 (NS-5)	Chr16	0.264092	2.36159	0.111828	segmental duplication	purify selection	798	168.333	629.667	140.167	120.833	0.222605	0.717822	-
AhMYB147 (S14)	Chr15	AhMYB168 (S14)	Chr17	0.276276	2.39953	0.115137	segmental duplication	purify selection	696	158	538	124.333	113.667	0.231103	0.719409	-
AhMYB096 (S11)	Chr10	AhMYB178 (S11)	Chr18	0.374197	2.46573	0.151759	orthologous	purify selection	942	202.333	739.667	217.917	146.083	0.294615	0.721993	-
AhMYB088 (S20b)	Chr09	AhMYB089 (S20b)	Chr09	0.348008	2.66131	0.130766	tandem duplication	purify selection	696	151.583	544.417	151.583	110.417	0.278433	0.728422	-
AhMYB026 (S11)	Chr03	AhMYB096 (S11)	Chr10	0.320954	NaN	NaN	segmental duplication		918	199.917	718.083	187.5	156.5	0.261112	0.782826	High Sequence Divergence Value (pS>=0.75)
AhMYB035 (S9)	Chr03	AhMYB042 (S9)	Chr04	0.375094	NaN	NaN	segmental duplication		1152	248.25	903.75	266.75	204.25	0.295159	0.822759	High Sequence Divergence Value (pS>=0.75)
AhMYB035 (S9)	Chr03	Arahy.CD1PG8	Chr10	0.354624	NaN	NaN	segmental duplication		939	207.333	731.667	206.75	165.25	0.282574	0.797026	High Sequence Divergence Value (pS>=0.75)
AhMYB096 (S11)	Chr10	AhMYB128 (S11)	Chr13	0.320397	NaN	NaN	orthologous		918	200.833	717.167	187	158	0.260748	0.786722	High Sequence Divergence Value (pS>=0.75)
AhMYB049 (S20a)	Chr05	AhMYB095 (S20a)	Chr09	0.460622	NaN	NaN	segmental duplication		801	158.167	642.833	221.25	119.75	0.344179	0.757113	High Sequence Divergence Value (pS>=0.75)
Arahy.IUPJ20	Chr08	AhMYB147 (S14)	Chr15	0.345111	NaN	NaN	orthologous		609	138.417	470.583	130.167	106.833	0.276607	0.771824	High Sequence Divergence Value (pS>=0.75)
AhMYB088 (S20b)	Chr09	Arahy.K64R7P	Chr16	0.438261	NaN	NaN	orthologous		639	135.833	503.167	167	106	0.331898	0.780368	High Sequence Divergence Value (pS>=0.75)
AhMYB076 (S11)	Chr08	AhMYB096 (S11)	Chr10	0.356111	NaN	NaN	segmental duplication		912	202.417	709.583	201.167	152.833	0.2835	0.755043	-
AhMYB096 (S11)	Chr10	AhMYB176 (S11)	Chr18	0.335657	NaN	NaN	orthologous		900	201.25	698.75	189.083	155.917	0.270602	0.774741	High Sequence Divergence Value (pS>=0.75)
AhMYB035 (S9)	Chr03	Arahy.45L6E0	Chr20	0.499119	NaN	NaN	orthologous		828	185.083	642.917	234.333	153.667	0.364485	0.830257	High Sequence Divergence Value (pS>=0.75)
Arahy.K64R7P	Chr16	AhMYB185 (S20b)	Chr19	0.389357	NaN	NaN	segmental duplication		630	133.667	496.333	150.75	108.25	0.303727	0.80985	High Sequence Divergence Value (pS>=0.75)

## Sheet: Table 6
Supplementary Table 6. The raw read counts of 196 R2R3-MYB genes.
GeneName	leaf1.1	leaf1.2	leaf1.3	leaf2.1	leaf2.2	leaf2.3	leaf3.1	leaf3.2	leaf3.3	veg shoot.1	veg shoot.2	veg shoot.3	repr shoot.1	repr shoot.2	repr shoot.3	root.1	root.2	root.3	nodule.1	nodule.2	nodule.3	perianth.1	perianth.2	perianth.3	stamen.1	stamen.2	pistil.1	pistil.2	pistil.3	peg tip 1.1	peg tip 1.2	peg tip 1.3	peg tip 2.1	peg tip 2.2	peg tip 2.3	peg tip Pat. 1.2	fruit Pat. 1.1	fruit Pat. 3.1	fruit Pat. 3.3	pericarp Pat. 5.1	pericarp Pat. 5.2	pericarp Pat. 5.3	pericarp Pat. 6.1	pericarp Pat. 6.2	pericarp Pat. 6.3	seed Pat. 5.1	seed Pat. 5.2	seed Pat. 6.1	seed Pat. 6.2
Arahy.00I77L	797	554	147	379	505	588	102	114	94	88	95	166	303	268	204	36	201	319	77	122	85	25	25	10	104	15	555	332	37	912	331	229	135	80	96	200	186	120	196	105	183	250	36	78	237	203	335	414	339
Arahy.02XPQ8	0	1	0	0	0	0	0	0	1	13	20	39	112	112	78	0	0	0	0	0	0	5	1	0	20	2	0	0	0	8	12	6	2	4	0	20	2	5	10	0	0	2	0	0	0	118	205	200	293
Arahy.03W370	3	2	0	1	0	6	0	1	0	2	2	1	7	0	0	0	0	5	1	3	2	0	4	0	5	0	2	0	0	18	0	4	6	0	0	6	0	0	4	0	4	0	2	0	0	0	0	1	0
Arahy.0K1PR5	0	0	0	0	0	1	0	0	0	0	0	0	0	0	0	0	0	0	0	0	0	0	0	0	0	0	0	0	0	0	0	0	0	0	0	0	0	0	2	0	0	0	0	0	0	2	11	0	11
Arahy.0KDF2J	200	48	11	198	47	72	49	26	33	28	37	39	137	104	103	14	225	334	168	182	198	105	141	85	298	20	321	134	202	410	410	90	244	142	188	327	510	679	520	617	528	1410	457	266	1899	242	133	232	213
Arahy.0VA8DK	7	5	0	8	1	5	1	2	3	1	1	5	2	0	3	2	19	36	1	4	4	11	17	11	6	0	24	0	28	10	4	0	2	8	2	10	2	42	16	31	4	8	4	14	22	9	30	4	5
Arahy.11M5G4	9	7	0	0	0	4	2	2	0	0	0	0	0	0	0	1	4	6	47	25	73	1	0	0	0	0	2	0	0	4	2	0	0	0	0	0	0	0	0	12	6	2	18	4	1	1	0	0	0
Arahy.12J3VU	242	59	14	341	66	73	46	29	31	16	23	37	88	79	67	13	161	223	99	101	94	74	69	68	192	30	309	264	229	342	266	115	186	122	171	236	308	357	426	414	294	824	316	152	840	260	116	183	210
Arahy.182QYD	36	111	39	7	51	159	63	27	17	0	1	2	5	0	0	0	1	1	0	3	3	11	4	2	0	0	274	10	2	30	32	11	0	1	1	37	0	62	2	86	16	48	25	10	39	0	0	0	0
Arahy.197TZ3	0	1	0	0	0	0	0	0	0	0	0	0	0	0	0	4	31	28	0	3	1	0	0	0	0	0	0	0	0	0	0	0	0	0	0	0	2	0	2	2	4	0	2	0	2	0	0	0	0
Arahy.1KM4NQ	255	225	55	176	99	242	54	33	32	13	9	35	53	73	60	21	239	330	9	40	21	102	117	127	50	0	223	126	30	278	284	54	196	117	238	260	200	82	30	84	166	81	62	69	174	9	4	21	9
Arahy.1LQ424	79	25	2	28	18	2	2	3	6	1	2	4	5	15	3	0	0	0	0	0	0	642	649	339	0	0	10	14	8	92	2	0	2	0	0	0	2	0	0	0	0	2	0	0	2	1	2	5	3
Arahy.1X4EZ2	0	0	0	0	0	0	0	0	0	0	0	0	0	0	0	0	15	15	0	0	4	2	0	1	0	0	0	0	0	0	0	0	0	0	0	0	4	0	0	0	14	0	2	0	2	0	0	0	0
Arahy.26LA0S	2	1	1	1	2	1	0	0	0	0	0	0	3	2	2	2	10	15	6	5	6	0	1	0	0	0	0	0	0	8	0	2	2	8	0	22	2	0	2	2	0	2	2	14	6	1	0	0	2
Arahy.278RZN	15	20	14	6	20	85	30	11	9	3	0	1	2	0	0	0	0	3	0	0	1	55	26	7	0	0	167	8	30	46	195	38	12	4	4	79	4	67	18	96	16	42	4	12	30	0	0	0	0
Arahy.28HNJ2	4	2	0	0	0	3	1	0	0	0	0	1	0	0	2	12	84	93	5	10	9	2	0	0	2	0	0	0	0	2	2	0	0	2	0	6	6	6	8	4	21	6	2	4	3	13	22	6	12
Arahy.2BK3KU	1	1	0	0	2	0	0	0	0	21	47	48	165	134	92	0	0	0	1	0	0	10	5	2	14	0	0	0	2	10	8	6	4	8	0	8	6	18	11	2	0	9	4	2	0	96	155	191	279
Arahy.2DN1X0	118	296	100	74	442	602	98	140	103	171	254	528	598	457	352	1	22	15	0	2	0	4	2	0	348	45	358	63	0	243	259	62	132	101	91	17	138	39	101	10	72	68	8	4	37	270	294	996	458
Arahy.2DQF79	8	12	4	7	7	22	2	4	5	31	43	91	258	327	244	73	539	689	309	641	451	165	177	89	619	82	297	0	284	50	102	126	46	54	42	108	494	774	446	858	134	236	250	70	337	319	371	196	435
Arahy.2NJL2D	0	0	0	0	0	0	0	0	0	0	0	0	0	0	0	0	2	1	1	2	1	1	1	0	0	0	0	0	0	2	0	0	0	0	0	0	0	0	0	0	2	0	0	2	0	0	0	0	0
Arahy.36ZEN1	0	0	0	1	1	2	1	0	0	0	0	0	25	42	18	1	1	1	4	1	2	1	0	0	3	0	4	4	8	0	3	0	0	2	0	1	0	4	0	2	5	2	0	4	0	0	0	2	2
Arahy.3BBB4R	0	0	0	0	0	0	0	0	0	0	0	0	68	31	22	0	2	1	0	0	0	0	0	0	0	0	0	0	0	0	0	0	0	0	0	0	0	0	0	0	0	0	2	0	2	2	2	4	2
Arahy.3F6TQT	137	305	90	104	344	365	73	66	66	37	56	90	157	152	88	4	49	70	131	64	171	1114	975	463	569	64	1317	120	1189	627	564	333	394	192	162	48	641	378	680	360	504	349	200	146	437	119	31	122	83
Arahy.3JX01Z	3	3	1	1	0	15	2	5	0	0	1	2	2	8	4	9	48	90	1	0	0	1	1	4	4	0	2	2	0	116	186	146	58	40	40	24	10	38	22	62	196	52	80	381	124	0	0	0	0
Arahy.3QKK9N	0	0	0	0	0	0	0	0	0	0	0	0	0	0	0	0	5	5	9	4	2	0	0	0	0	0	0	0	0	2	0	0	0	0	0	0	2	0	1	4	4	6	4	0	2	0	0	0	0
Arahy.3V4BES	0	0	0	0	3	1	0	8	1	0	0	0	1	0	0	0	1	1	0	0	0	0	0	0	0	0	0	0	0	0	0	0	0	0	0	0	0	0	0	0	0	0	0	0	0	0	0	0	0
Arahy.3X5LAV	0	0	0	0	0	0	0	0	0	0	0	0	4	2	0	24	188	203	57	161	83	7	12	10	0	0	0	0	0	2	0	0	4	0	14	0	10	14	2	12	36	6	2	12	8	0	0	0	0
Arahy.410C0R	0	0	0	0	1	0	0	0	0	0	0	0	0	1	1	2	4	10	0	4	0	0	4	0	2	0	3	0	4	0	0	0	0	0	0	4	1	0	0	0	3	2	0	1	7	0	0	1	1
Arahy.44B081	1	7	6	0	5	37	11	5	12	8	11	17	12	26	28	1	8	16	2	11	8	2	3	1	56	4	48	0	8	252	272	186	237	149	272	104	216	412	788	285	1754	1121	256	613	959	267	212	430	421
Arahy.45JDUT	0	0	0	0	0	0	0	0	0	0	0	0	50	215	103	0	0	0	0	0	0	0	0	0	0	0	0	0	0	0	0	0	0	0	0	0	0	0	0	0	0	0	0	0	0	0	0	0	1
Arahy.46VNPQ	22	42	4	23	32	36	7	4	9	1	3	5	3	10	7	0	41	54	0	0	0	0	0	0	8	2	32	10	0	42	34	16	58	16	10	8	0	6	12	28	226	58	76	626	360	2	13	1	8
Arahy.47HK44	224	317	134	29	506	615	101	156	133	0	0	1	0	0	2	0	0	0	1	0	0	0	2	0	2	0	538	36	0	225	0	0	0	0	0	0	0	0	0	0	0	0	0	0	0	0	0	0	1
Arahy.4A4JN6	5	1	2	2	7	7	1	1	5	60	49	100	330	316	240	38	276	381	131	360	194	319	269	136	487	65	575	0	603	37	64	140	37	29	49	48	298	556	196	731	74	95	179	24	183	142	240	96	248
Arahy.4B15T0	0	0	0	0	0	0	0	0	0	0	0	0	0	0	0	0	1	0	0	0	0	0	0	0	0	0	420	0	380	0	0	0	0	0	0	0	0	0	0	0	0	0	0	0	2	0	4	1	5
Arahy.4RT16T	21	34	4	22	15	28	11	7	6	7	4	9	22	41	36	0	22	23	10	20	16	1	5	2	16	8	43	16	6	28	14	15	6	14	6	30	2	12	2	10	14	24	18	8	12	9	21	17	21
Arahy.4RT3BY	3	13	4	2	9	11	4	4	1	9	17	17	31	28	23	10	214	248	51	85	59	16	11	4	14	0	25	6	1	34	18	12	16	12	22	111	46	42	277	26	162	210	20	20	165	0	0	0	0
Arahy.4S0WAJ	0	0	0	0	0	0	0	0	0	0	0	0	0	0	0	0	0	0	0	0	0	0	0	0	0	0	0	0	0	0	0	0	0	0	0	0	0	0	0	0	0	0	0	0	0	0	0	0	0
Arahy.53W5PH	0	0	0	0	0	0	0	0	0	0	0	0	0	0	1	0	0	0	0	1	0	41	53	33	4	0	0	0	0	0	2	2	0	0	0	0	0	0	0	0	0	0	0	0	0	0	0	0	0
Arahy.57FMZL	0	0	0	0	0	0	0	0	0	0	0	0	0	0	0	0	0	0	0	0	0	0	0	0	0	0	0	0	0	0	0	0	0	0	0	0	0	2	2	0	0	0	0	0	0	21	69	12	49
Arahy.57J6T7	0	0	1	0	1	1	0	0	1	1	3	3	21	16	10	0	3	5	1	0	1	0	0	0	0	0	2	0	0	4	2	6	0	0	0	0	4	0	2	0	0	2	0	0	0	1	2	9	5
Arahy.5EJ7X6	1	1	0	0	0	1	0	1	0	1	1	0	16	7	15	55	354	633	255	709	648	1	0	0	8	0	12	0	0	4	4	0	8	2	16	0	24	2	8	0	22	4	2	0	8	15	16	17	18
Arahy.5ES0C5	0	0	0	0	1	0	0	0	0	0	0	0	0	2	1	5	34	44	3	20	7	2	2	0	0	0	0	0	2	0	0	6	8	0	2	0	4	2	0	4	5	0	4	2	8	0	0	0	0
Arahy.5R5YGN	1	1	0	1	6	8	0	0	0	0	0	1	2	0	0	0	5	3	1	0	2	0	0	0	0	0	8	0	0	12	8	6	8	2	4	2	4	2	2	0	4	4	8	2	8	4	3	9	3
Arahy.60Y9TX	0	0	0	0	0	0	0	0	0	0	0	0	0	1	0	0	3	3	7	0	0	0	0	0	0	0	0	0	0	0	4	0	0	0	0	0	4	4	0	10	4	3	0	0	0	0	0	0	0
Arahy.61A4XA	0	0	0	0	0	1	0	0	0	0	0	0	0	0	1	6	93	114	2	15	15	0	0	0	0	0	0	0	0	2	2	0	0	0	0	2	25	4	10	0	6	6	4	0	0	2	1	2	1
Arahy.651GAD	0	0	0	0	0	0	0	0	0	1	0	1	10	11	9	62	447	692	698	1147	1110	0	0	0	0	0	0	0	2	0	0	0	0	0	8	0	18	0	6	2	10	0	0	6	2	5	2	16	5
Arahy.67PIFF	0	0	0	0	0	0	0	0	0	0	0	0	0	0	0	9	92	119	0	10	13	0	0	1	0	0	0	0	0	2	0	0	0	0	2	2	12	4	14	2	26	6	0	0	11	0	0	0	0
Arahy.6G7EGE	42	110	26	41	130	140	26	25	16	20	26	90	80	120	131	0	0	0	0	0	0	20	12	3	50	8	96	32	10	100	133	38	36	16	30	2	0	6	8	0	0	6	0	0	4	10	15	24	5
Arahy.6PHM4Q	0	0	1	0	3	0	0	0	0	0	0	0	0	1	1	0	5	1	0	0	1	7	5	10	0	0	2	0	2	6	0	0	0	0	0	0	2	14	0	4	0	0	0	0	2	0	0	0	0
Arahy.78V50A	0	0	0	0	0	0	0	0	0	0	0	0	0	0	0	2	41	46	79	386	289	0	0	0	0	0	6	0	0	4	4	2	0	2	4	10	12	6	18	0	6	40	0	0	18	2	1	0	1
Arahy.79S8C9	0	0	0	0	0	0	0	0	0	0	0	0	0	0	1	1	7	3	5	10	9	0	0	0	0	0	0	0	0	0	0	0	0	0	2	0	10	20	16	10	16	26	16	14	37	0	0	0	0
Arahy.7N2WU7	0	0	0	0	0	0	0	0	0	0	0	0	96	270	164	0	0	0	0	0	0	0	0	0	0	0	0	0	0	2	0	0	0	0	0	0	0	0	0	0	0	0	0	0	0	0	0	3	0
Arahy.85AXUE	3	2	0	1	2	0	0	0	1	0	1	1	1	2	3	0	3	7	30	9	4	11	8	9	0	0	4	0	2	4	16	2	6	0	14	6	0	18	2	98	12	8	56	16	12	5	0	23	13
Arahy.96C52J	63	176	32	69	48	227	102	68	46	53	73	66	72	98	76	144	1726	2721	95	405	452	21	19	5	6	4	471	64	6	78	8	0	2	8	8	1281	108	244	101	199	203	188	163	104	171	9	11	10	16
Arahy.996ISG	63	71	17	51	51	88	19	19	18	31	35	54	196	149	149	12	133	174	69	126	70	57	44	21	60	6	172	62	78	100	58	58	22	30	44	132	64	80	136	48	133	209	38	64	141	60	135	121	159
Arahy.9A4AY7	0	4	1	0	2	3	0	3	1	0	2	1	4	9	8	15	71	129	0	0	0	1	0	0	2	0	2	2	0	112	122	100	62	54	52	36	10	32	14	54	180	32	90	441	150	0	0	0	0
Arahy.9ETY0Z	42	86	14	46	21	61	26	16	11	2	5	17	16	24	15	3	87	135	15	110	113	75	58	31	8	0	106	50	14	46	28	4	18	9	0	98	12	2	12	8	24	22	2	18	38	1	4	1	0
Arahy.9UC92R	36	53	18	20	103	75	10	15	13	15	16	78	65	74	73	0	0	0	0	0	0	12	8	2	54	8	44	22	0	54	84	40	46	20	36	4	0	10	16	0	0	14	0	0	2	56	99	73	87
Arahy.A1W2MW	0	0	0	0	0	0	0	0	0	0	0	0	0	0	0	0	0	0	0	0	0	0	0	0	0	0	0	0	0	0	0	0	0	0	0	0	0	0	0	0	0	0	0	0	0	5	11	1	2
Arahy.A2IWKV	0	4	0	1	2	1	0	0	0	3	0	2	3	4	1	0	3	0	1	0	0	3	4	4	2	2	12	0	2	6	4	0	2	2	7	0	2	0	2	0	0	4	2	2	0	19	11	131	95
Arahy.ADTW6E	0	0	0	1	0	0	0	0	0	2	1	7	10	4	3	0	7	7	0	0	0	2	2	4	12	4	8	0	2	43	140	16	21	12	2	2	2	0	0	0	0	2	0	0	0	2	0	0	4
Arahy.B69GJJ	19	17	2	22	18	28	9	5	10	6	4	4	16	23	18	6	31	52	1	6	10	3	4	6	14	0	40	18	12	54	21	6	30	14	2	45	2	8	20	16	66	57	12	267	190	12	15	23	10
Arahy.B6Y69S	0	0	0	0	1	0	0	0	0	0	3	4	3	8	6	8	73	160	73	115	98	0	3	3	2	0	0	0	0	0	0	2	0	0	0	4	2	4	34	4	4	10	0	2	4	8	9	17	12
Arahy.B91AID	0	0	0	0	1	0	0	5	0	0	0	0	0	0	0	0	1	1	0	0	0	0	0	0	0	0	0	0	2	0	0	0	0	0	0	0	0	0	0	0	0	0	0	0	0	0	0	0	0
Arahy.BA5SFE	0	0	0	0	0	0	0	0	0	0	0	0	0	0	0	0	3	1	0	0	0	0	0	0	0	0	0	0	0	0	2	4	0	0	0	0	6	38	6	0	6	2	0	2	2	0	0	0	0
Arahy.BCR6RP	21	46	5	19	35	42	5	8	6	1	1	5	9	18	14	1	27	37	0	2	1	11	10	9	6	0	42	20	0	126	360	134	184	63	189	58	24	44	10	54	6	14	8	4	26	3	7	4	6
Arahy.BJ0S8W	0	2	0	0	0	1	0	0	2	0	0	0	2	2	1	1	22	19	2	2	2	0	0	0	2	0	4	0	0	40	53	64	12	8	12	6	6	20	6	42	16	22	38	34	63	0	0	7	1
Arahy.BMWK0P	1	1	0	0	0	0	0	1	0	1	0	0	0	0	0	0	0	0	0	0	0	0	0	0	0	0	0	0	0	0	0	0	0	0	0	0	0	4	14	0	0	0	0	0	0	23	117	2	3
Arahy.BR8QN4	25	31	4	24	16	49	21	13	10	8	7	11	40	34	14	0	1	0	0	0	0	57	45	46	94	5	129	19	14	135	305	58	134	53	101	43	45	31	50	4	0	14	5	0	25	61	97	138	123
Arahy.BY5KCT	1	15	0	8	14	3	0	0	1	0	0	0	2	4	2	1	3	10	12	1	0	0	1	2	2	0	24	17	8	34	2	1	0	2	6	3	11	4	5	4	13	16	1	13	8	2	0	0	11
Arahy.C0955D	81	93	7	62	71	80	17	12	8	13	19	37	193	148	132	16	103	136	70	119	64	46	41	23	34	10	148	34	91	84	52	46	28	26	30	76	24	58	94	26	64	152	12	38	124	46	96	86	150
Arahy.C9M3KU	1791	25	10	851	72	53	67	35	53	27	26	34	102	151	44	617	6781	7822	1595	2227	1691	165	121	73	212	6	277	598	12	2400	4100	1140	1608	643	2032	3251	1839	7113	4330	7805	8374	12784	4957	5728	14572	256	21	569	338
Arahy.CDLA1L	0	0	0	0	0	0	0	0	0	0	0	0	1	0	0	0	1	0	0	0	0	0	0	0	2	0	1	0	0	9	2	3	0	0	3	8	3	0	9	0	18	5	1	12	14	0	0	0	0
Arahy.CDS96U	12	23	3	21	9	37	14	18	8	3	3	5	7	24	74	13	87	104	65	163	97	273	305	166	108	8	238	16	210	58	69	30	37	22	30	67	28	30	36	59	119	80	38	94	125	9	23	15	45
Arahy.CYC541	0	0	0	0	0	0	1	0	0	0	1	1	0	2	1	0	0	0	0	0	0	0	0	0	0	0	6	0	2	67	108	48	4	6	0	0	2	0	0	0	0	0	0	0	0	9	4	54	13
Arahy.D0JPX6	0	0	0	0	0	0	0	2	1	0	0	0	0	0	1	0	0	0	0	0	0	0	0	0	0	0	53	0	104	0	0	0	0	0	0	0	4	2	0	0	0	0	0	0	2	0	0	0	0
Arahy.D2034S	0	1	0	0	0	0	0	0	0	0	0	0	0	2	0	0	28	34	47	328	283	0	0	0	2	0	0	0	0	14	12	14	16	2	0	22	4	8	16	2	10	28	4	0	14	0	0	0	0
Arahy.D23SI7	81	47	10	57	36	40	17	8	14	2	5	20	19	30	22	9	54	135	4	4	6	18	12	14	12	4	68	42	4	83	65	38	26	18	32	96	32	40	36	22	44	48	24	74	60	41	29	269	87
Arahy.D292TH	1	1	1	0	0	2	2	0	0	0	0	1	1	2	2	1	0	2	7	1	1	5	10	9	0	0	4	2	2	2	12	4	4	2	6	0	0	0	0	40	4	0	14	6	2	2	1	5	15
Arahy.D9P3QC	0	0	0	0	0	0	0	0	0	0	0	1	7	36	8	1	0	3	4	1	6	5	18	4	32	0	6	0	0	12	8	28	4	4	4	0	6	0	0	14	0	0	12	0	4	1	0	1	2
Arahy.DP35X1	245	452	116	132	307	569	99	94	95	12	26	43	81	84	77	1	8	8	2	0	2	94	79	35	52	2	534	107	6	362	178	160	52	59	18	102	44	234	152	178	286	228	112	148	202	404	354	614	556
Arahy.DPQ6SD	5	0	0	15	0	2	2	0	2	13	14	16	34	35	14	126	1184	1479	1634	967	824	20	4	5	74	2	12	4	10	116	329	74	260	142	301	936	251	1575	1306	1209	1678	1544	954	1169	2051	280	182	873	644
Arahy.DS6HR7	18	46	10	31	29	44	6	12	7	13	14	34	24	29	20	2	13	19	2	33	24	5	5	7	11	0	58	12	2	127	116	49	57	57	35	12	9	19	32	34	25	64	20	4	28	372	246	685	452
Arahy.DSP02Y	57	5	0	11	8	4	0	0	0	0	0	0	3	13	3	0	0	1	0	0	0	224	367	177	6	0	8	12	8	38	0	0	0	0	0	0	0	2	2	0	0	0	0	0	0	1	1	4	1
Arahy.E24V4Y	0	0	0	0	0	0	0	0	0	34	66	157	109	116	89	0	2	0	1	0	0	1	4	3	0	2	2	0	0	0	4	0	2	0	0	0	0	0	4	0	0	0	0	0	2	0	1	9	9
Arahy.E3E88W	4	0	0	5	0	0	0	0	0	3	6	11	14	22	14	4	107	57	145	61	65	65	69	65	6	0	513	0	730	2	0	4	2	0	0	0	6	9	2	14	10	10	28	12	18	8	2	71	23
Arahy.EB1VUM	18	3	3	0	4	1	1	0	1	19	16	14	23	36	13	60	685	914	208	609	247	11	10	6	44	8	6	2	7	297	542	616	325	100	333	174	918	4290	1304	3200	3170	3276	1562	1430	3822	17	9	30	13
Arahy.EJIH9F	121	320	82	135	118	433	180	156	87	18	61	54	99	116	81	212	1988	2777	108	504	529	34	31	22	6	0	755	110	8	137	14	2	14	12	10	1921	102	43	59	170	148	227	240	145	201	30	12	46	44
Arahy.EQH4G2	0	0	0	0	0	0	0	0	0	1	3	7	24	29	19	5	46	54	5	17	8	1	1	0	9	2	0	0	0	2	4	1	4	0	2	2	4	2	0	0	12	0	0	4	0	3	3	4	3
Arahy.EW19KA	0	0	0	0	0	0	0	0	0	0	0	0	0	0	0	0	0	1	0	0	0	0	0	0	0	0	0	0	0	0	0	0	0	0	0	0	0	0	0	0	0	0	0	0	0	0	0	0	0
Arahy.F0A5DA	0	1	0	0	0	0	1	0	0	0	0	0	0	5	0	0	0	0	0	0	0	21	23	8	10	0	0	0	2	0	0	0	0	0	0	4	0	0	0	0	0	0	0	0	0	0	0	0	4
Arahy.FB9R4N	83	12	2	21	6	7	6	7	3	1	0	0	6	4	1	1	13	33	2	4	3	6	1	0	0	0	47	17	0	51	28	32	8	2	14	157	2	66	7	82	49	42	44	56	63	0	0	0	0
Arahy.FD2W4I	0	0	0	0	0	0	0	0	0	0	0	0	3	1	4	14	160	232	24	84	88	4	1	1	4	2	0	0	0	8	4	2	52	20	38	14	143	42	119	18	42	32	24	4	12	0	0	2	1
Arahy.FYS5DJ	0	0	0	0	0	0	0	0	0	0	0	1	2	0	2	13	141	213	24	51	54	4	4	0	34	0	0	0	0	8	14	8	34	22	36	29	214	46	198	54	48	48	34	10	42	0	4	1	2
Arahy.GBQU8N	28	41	23	10	86	71	15	48	18	0	0	1	178	85	98	0	0	1	1	0	0	0	0	0	2	0	166	12	0	73	0	0	0	0	0	0	0	0	0	0	0	0	0	0	0	0	0	0	0
Arahy.GDT5AY	0	1	0	0	1	1	0	0	1	0	2	1	2	0	3	1	11	21	99	13	41	43	53	24	30	2	246	0	259	26	50	24	11	8	6	0	2	4	7	12	2	0	2	0	3	1	1	1	0
Arahy.H3HGUT	32	3	2	6	6	5	3	1	1	23	28	24	67	62	23	122	1359	1689	1475	1058	846	27	10	5	56	8	8	0	8	170	411	113	342	204	404	903	342	1013	1287	862	1452	1145	648	895	1299	403	216	929	787
Arahy.H4RQ1I	0	0	0	1	0	0	0	0	0	0	0	0	0	0	0	8	133	188	234	142	184	2	0	0	0	2	2	0	0	14	52	24	17	6	12	57	10	62	16	166	88	40	99	110	66	0	0	3	1
Arahy.H626TW	3	20	15	4	20	45	4	2	6	7	5	12	9	18	10	8	103	175	9	19	10	42	49	10	52	6	50	4	28	48	122	40	142	68	132	60	64	232	106	346	586	393	278	372	538	19	44	33	43
Arahy.H747VM	0	0	0	0	0	0	0	0	0	0	0	0	0	0	0	0	0	0	0	0	0	0	0	0	0	2	273	0	278	0	0	0	0	0	0	0	0	0	0	0	0	0	0	0	0	0	0	0	0
Arahy.H7T4NQ	0	0	0	0	4	3	0	0	0	8	18	29	34	68	62	1	28	55	1	8	4	1	2	0	30	2	4	2	2	284	352	162	480	232	460	76	558	274	1042	202	2678	2014	220	953	1413	309	470	654	793
Arahy.H8DJRL	111	122	29	84	112	144	56	31	47	57	95	192	198	142	95	27	431	390	28	61	35	11	4	6	103	8	330	92	0	375	532	517	120	106	113	279	951	850	483	467	135	479	395	129	527	39	32	118	72
Arahy.HAG9AR	2303	27	18	1076	76	61	54	38	63	13	14	21	109	128	56	734	8138	9173	2169	2756	2193	129	117	77	321	8	372	791	6	2795	4294	1106	1668	508	1728	3575	1318	6147	3538	6436	6674	10386	3765	4622	10863	160	9	385	179
Arahy.HDQ65R	9	9	1	0	5	2	1	0	2	12	12	14	24	31	6	91	980	1076	259	926	341	8	5	3	40	8	6	2	4	174	728	396	472	164	539	179	774	2066	702	1329	2729	2111	711	1341	2219	31	26	83	9
Arahy.HG40X4	0	0	0	0	0	0	0	0	0	4	0	3	5	4	3	0	0	0	0	0	0	0	0	0	0	0	0	0	0	0	0	0	2	0	0	0	0	0	0	0	0	0	0	0	0	0	0	0	1
Arahy.HJVQ9Q	1	1	0	0	0	0	0	0	1	0	0	0	0	0	1	0	1	1	0	0	0	0	0	0	2	0	0	0	0	0	0	0	0	0	0	0	0	0	0	0	0	0	0	0	0	0	0	0	1
Arahy.I2L3K5	19	36	8	15	25	62	14	8	13	3	5	13	14	23	13	2	44	64	8	13	1	5	6	2	4	2	70	12	6	34	18	4	14	10	8	22	2	18	22	24	72	74	18	144	130	2	9	8	24
Arahy.I42E36	0	1	0	0	0	0	0	0	0	1	0	0	2	2	1	3	76	86	4	11	10	8	8	3	4	0	4	0	0	90	84	62	64	36	50	24	84	8	30	0	18	0	10	2	16	0	1	1	0
Arahy.I4SA70	0	0	0	0	0	0	0	0	0	0	0	0	0	0	0	0	0	0	0	0	0	0	0	0	0	0	0	0	0	0	0	0	0	0	0	0	0	0	0	0	0	0	0	0	0	0	0	0	0
Arahy.I62GV5	0	0	0	0	0	0	0	0	0	0	0	0	0	0	0	0	1	3	0	0	0	0	0	0	0	0	0	0	0	0	0	0	0	0	0	0	0	2	0	0	0	0	0	0	0	0	0	0	0
Arahy.I7UCTP	5	6	0	9	3	1	0	0	1	4	2	1	4	3	5	2	29	31	2	3	5	3	1	6	4	0	10	14	8	18	19	18	0	2	0	6	2	21	6	60	8	13	24	74	34	7	16	3	5
Arahy.IRZ0P1	25	0	0	33	0	1	1	0	0	0	0	0	0	0	1	259	2582	2129	430	303	272	10	0	3	4	0	0	20	2	28	111	2	133	56	168	148	47	189	145	381	540	852	417	493	1414	4	1	8	1
Arahy.IT30K9	1	2	2	0	1	3	1	0	1	4	3	7	24	28	20	1	20	14	0	4	0	1	1	1	210	4	0	0	0	20	38	28	8	13	22	0	101	13	20	2	0	6	0	0	0	13	17	24	28
Arahy.J3K16K	25	5	7	26	9	36	4	3	4	3	0	0	7	2	10	0	0	1	0	0	0	58	47	52	20	2	42	24	12	538	1287	386	127	100	2	416	67	0	65	0	14	190	6	0	6	1	1	2	0
Arahy.J5XH0F	1	0	1	2	1	1	1	0	0	0	1	1	0	2	8	13	88	133	14	35	20	0	0	0	0	0	4	0	2	2	0	2	4	0	0	4	1	0	2	0	8	0	2	0	2	4	6	7	5
Arahy.JGMV5U	4	0	0	0	1	0	0	0	0	4	4	3	4	8	6	19	122	171	23	97	34	441	395	120	24	0	762	0	933	132	54	46	8	7	2	54	0	0	39	0	1	10	0	0	6	6	0	9	8
Arahy.JR680W	3	0	0	2	1	0	0	0	0	7	9	27	46	56	58	0	3	1	0	0	0	1	0	0	4	2	2	4	8	8	2	4	2	2	2	0	6	6	8	0	0	10	0	0	0	19	40	26	42
Arahy.JT49XC	3	5	9	0	71	23	5	11	5	0	0	1	0	1	0	0	2	0	0	0	0	0	0	0	0	0	19	0	0	4	0	0	0	0	0	0	0	2	0	0	0	0	0	0	0	0	0	0	3
Arahy.JT7MF5	0	0	0	0	0	0	0	0	0	0	0	0	0	0	0	0	0	0	0	0	0	0	0	0	2	0	1	0	0	9	1	2	0	0	3	10	3	0	9	0	18	4	1	10	11	0	0	0	0
Arahy.K4CW46	11	27	7	7	24	37	15	2	6	7	11	23	24	24	11	2	30	57	6	5	3	92	74	18	26	2	94	4	42	50	82	20	90	56	70	29	88	48	108	76	196	74	104	145	130	10	20	12	46
Arahy.K58CAP	1	0	1	4	1	3	0	1	1	1	0	5	3	6	2	0	18	12	2	10	4	0	1	3	0	0	0	0	2	6	22	10	0	0	0	50	1	2	16	7	32	14	4	20	30	0	2	5	5
Arahy.KF94VL	3	4	0	1	4	21	1	3	4	1	0	5	99	99	89	0	11	17	0	0	1	1	0	0	14	2	6	4	0	24	30	10	30	6	16	2	282	270	138	130	316	98	64	177	130	0	3	5	4
Arahy.KG8LQF	2	9	1	1	7	9	2	2	0	0	1	2	0	6	3	2	14	24	2	0	4	0	0	0	2	0	0	8	2	4	12	12	14	2	2	16	6	52	22	252	192	115	176	166	254	1	2	1	0
Arahy.L0D2WS	6	3	2	1	12	5	2	2	1	0	3	3	4	2	5	0	11	22	1	0	0	0	0	0	0	0	6	4	0	4	12	8	8	6	2	14	2	14	4	98	139	47	88	174	108	3	6	1	9
Arahy.L104JU	4	8	0	1	1	13	0	5	1	0	2	5	14	15	9	0	0	1	0	0	0	0	0	0	0	0	26	0	6	2	0	0	0	0	0	0	0	0	0	0	0	0	0	0	0	0	0	2	2
Arahy.L2YT9C	1	2	0	0	1	7	0	0	1	0	0	0	0	0	0	0	0	0	0	0	0	0	0	1	0	0	0	0	0	0	0	0	0	0	0	0	0	0	8	0	0	0	0	0	0	38	132	0	0
Arahy.LGQQ8W	57	0	0	9	0	5	1	0	0	14	2	8	21	9	12	22	172	182	23	40	63	81	86	81	17	1	22	2	19	94	114	227	8	7	6	176	131	458	150	1316	187	426	528	158	720	540	143	820	446
Arahy.LN6DUE	9	15	4	3	18	15	1	6	8	4	0	0	3	7	3	4	30	43	1	4	1	0	0	0	4	2	14	0	1	20	12	2	20	4	2	2	0	0	6	24	146	48	32	212	150	2	5	1	3
Arahy.LQRE2T	2	0	0	0	0	1	0	0	0	1	1	3	9	8	8	0	2	2	1	2	0	0	1	3	0	0	2	0	0	12	32	4	34	4	16	2	14	10	8	2	10	4	0	0	4	5	19	0	8
Arahy.M75BKX	1	1	0	2	0	1	0	2	0	0	0	0	7	0	3	2	31	32	9	7	11	0	0	0	0	2	6	0	0	6	4	0	0	4	0	50	10	2	6	4	2	8	2	6	6	1	0	1	1
Arahy.MAB9J5	4	10	1	4	5	2	0	3	2	0	1	0	4	3	7	2	32	61	0	1	1	1	0	0	0	0	8	2	0	42	30	6	24	6	12	22	0	12	10	112	659	226	368	1262	1105	2	0	4	10
Arahy.MCX68E	1	3	0	0	1	2	0	0	1	2	0	1	17	51	15	0	2	0	0	0	0	1	1	1	0	0	13	0	2	2	2	2	4	0	0	3	0	0	0	4	0	2	0	0	9	0	0	1	1
Arahy.MN60MU	1	0	0	3	3	1	0	0	0	17	60	118	110	122	95	0	8	0	0	1	1	1	0	0	4	0	0	0	0	0	2	0	4	4	2	0	10	6	4	0	0	8	0	0	4	26	22	15	20
Arahy.MYH7VN	2	1	2	1	0	7	0	0	0	0	0	1	2	5	12	1	11	39	8	19	14	0	1	1	0	0	0	0	0	4	0	0	2	0	0	4	2	2	6	2	2	4	8	7	2	22	28	15	35
Arahy.P9TBRI	0	0	0	0	0	0	0	0	0	0	0	0	2	0	0	0	1	0	1	0	0	0	0	1	2	0	0	0	0	0	0	0	0	0	2	0	0	1	0	0	0	2	0	2	0	10	22	1	24
Arahy.PEK8FX	0	1	0	0	0	0	0	0	0	0	1	0	0	3	1	11	91	124	64	29	21	12	27	9	2	0	0	0	0	0	2	0	4	2	8	2	10	38	36	12	84	40	6	10	14	0	0	0	0
Arahy.PGA5SC	3	3	0	1	1	5	0	1	0	1	0	0	7	38	25	6	24	37	1	1	0	1	0	3	0	2	12	2	12	16	0	2	6	4	2	2	4	4	0	0	32	2	6	72	26	0	0	0	0
Arahy.PR7AYB	172	150	46	152	127	216	76	22	49	69	132	214	231	196	128	11	274	308	22	80	37	13	14	13	182	14	355	198	2	459	527	498	129	66	150	509	943	621	814	398	142	536	238	114	448	74	35	257	96
Arahy.PT27R6	0	0	0	0	0	0	0	0	0	0	0	0	0	1	1	3	54	69	1	15	5	57	54	10	6	0	2	0	11	58	56	28	114	27	46	6	66	12	37	0	12	10	10	4	2	0	2	0	2
Arahy.PZ1MK0	1	1	0	0	1	0	3	2	0	10	13	8	22	12	11	29	275	356	1066	225	380	1	0	0	6	0	8	2	2	4	28	8	36	24	42	10	78	108	52	392	117	46	124	8	30	7	6	1	17
Arahy.Q52RY2	21	3	0	12	1	3	2	1	1	0	0	0	1	4	0	3	21	31	346	128	179	40	61	38	2	0	52	2	24	24	20	28	6	4	8	7	37	70	15	327	10	26	139	12	78	109	3	91	5
Arahy.QF6X98	0	0	0	0	0	0	0	0	0	0	0	0	0	0	1	0	0	0	0	0	0	1	0	0	0	0	0	0	2	31	106	38	2	9	0	0	0	2	0	0	0	0	2	0	0	7	1	47	15
Arahy.QI0PHV	96	259	48	149	92	215	60	37	33	30	30	72	70	90	61	1	17	39	75	159	147	10	8	6	14	0	190	104	8	201	133	87	52	39	20	23	39	91	218	48	167	156	37	30	92	166	142	376	172
Arahy.QP982P	0	0	0	0	0	0	0	0	0	0	0	0	0	0	0	4	58	86	1	5	7	0	1	0	0	0	0	0	0	0	2	0	2	0	0	2	2	0	4	0	14	4	0	0	2	0	0	0	0
Arahy.QVUM6X	19	29	6	12	45	32	7	7	9	0	1	7	5	13	3	3	70	48	2	4	1	2	0	0	0	2	40	18	12	64	42	10	46	14	28	10	4	4	14	42	172	40	74	644	256	4	12	1	9
Arahy.QWHF22	0	0	0	0	0	0	0	0	0	0	0	0	0	0	0	0	0	0	0	0	0	0	0	0	0	0	0	0	0	0	0	0	0	0	0	0	0	0	0	0	0	0	0	0	0	2	2	0	1
Arahy.R9MXBH	9	3	0	6	2	0	1	1	0	3	0	1	2	2	3	151	1879	1488	334	282	243	6	1	3	6	0	2	4	0	6	112	4	76	35	152	110	41	124	68	285	441	428	366	431	852	5	0	1	3
Arahy.RF21DW	0	0	0	1	0	0	0	0	0	0	0	0	0	0	0	0	2	13	0	0	2	1	1	1	0	0	0	0	2	0	0	0	0	2	0	0	0	0	0	0	2	0	0	0	0	0	0	0	0
Arahy.RK8HN4	0	0	0	0	0	0	0	0	0	0	1	1	3	34	7	0	1	0	42	10	24	5	16	1	16	2	4	0	2	8	5	12	0	6	2	0	0	0	0	6	0	0	2	0	2	0	0	0	0
Arahy.RM3VXC	292	340	76	294	176	321	84	74	54	38	29	58	165	140	111	1	15	11	0	4	3	279	319	143	508	28	528	170	102	454	434	118	194	118	150	165	96	38	62	6	6	22	4	0	8	200	155	304	203
Arahy.RUA6I3	9	8	1	5	12	16	2	7	4	4	4	3	130	100	81	2	23	32	0	1	0	0	0	0	8	0	10	0	0	42	76	34	58	28	46	2	492	580	412	432	1073	468	192	482	512	1	1	1	3
Arahy.RW7WYG	0	0	0	0	0	0	0	1	1	0	0	0	0	0	0	0	1	0	0	0	0	0	0	0	0	0	0	0	0	0	0	0	0	0	0	0	0	0	0	0	0	0	0	0	0	0	2	0	2
Arahy.S1DRQT	0	0	0	0	0	0	0	0	0	0	0	0	59	35	15	0	0	0	0	0	0	0	0	0	0	0	6	0	0	0	0	0	0	0	0	0	0	0	0	0	0	0	0	0	0	0	0	0	0
Arahy.S4FTM0	0	0	0	0	0	0	0	0	0	0	0	0	0	0	0	0	0	0	0	0	0	0	0	0	4	2	352	0	308	0	0	0	0	0	0	0	2	2	0	0	0	0	2	0	2	1	2	2	1
Arahy.S8NMKG	32	75	57	15	63	345	18	23	13	4	18	44	41	52	47	5	66	106	13	34	10	138	105	21	208	22	150	10	67	398	466	503	298	124	251	94	56	102	148	117	243	176	104	98	196	275	260	258	326
Arahy.SJGE27	0	2	1	0	0	0	0	0	0	0	0	0	14	8	16	1	6	5	7	1	4	0	0	0	2	0	2	0	0	4	22	2	0	4	8	4	0	6	0	0	8	2	8	2	0	209	130	487	367
Arahy.SNE8GR	22	36	7	9	15	21	3	1	2	2	3	7	12	17	14	1	3	23	4	19	16	7	4	2	4	2	23	12	0	51	110	75	83	16	42	40	22	36	30	68	42	54	48	113	94	0	0	0	0
Arahy.SU6N3B	0	0	0	0	0	0	0	0	0	0	0	0	0	0	0	0	0	0	0	0	0	1	0	0	2	0	430	0	462	0	0	0	0	0	0	0	0	0	0	0	0	0	0	0	0	0	2	2	10
Arahy.T18AYA	0	0	0	0	0	0	0	0	0	0	2	2	5	4	1	2	56	75	40	43	23	0	3	1	0	0	0	0	0	0	2	0	2	0	0	4	14	4	22	10	16	8	6	2	4	2	4	4	9
Arahy.T5XFPK	0	0	0	0	0	0	0	0	0	0	0	0	0	0	0	0	0	0	0	0	0	0	0	0	0	0	0	0	0	0	0	0	0	0	0	0	0	0	0	0	0	0	0	0	0	0	0	0	0
Arahy.T82HCQ	802	227	24	435	185	208	116	60	99	17	12	46	76	51	61	14	193	222	42	89	65	751	685	513	598	48	1024	349	832	848	150	271	33	6	26	44	118	242	80	483	121	201	148	56	192	41	22	79	43
Arahy.TG6F30	4	6	3	4	8	8	6	3	5	6	2	6	12	5	4	23	274	338	749	178	371	0	1	0	0	0	4	4	0	8	24	10	36	8	44	8	138	108	30	542	180	34	179	20	56	2	2	0	0
Arahy.TP47QD	44	64	28	36	93	105	28	29	24	44	60	88	143	142	136	74	708	780	203	278	213	19	13	6	145	44	176	32	6	218	529	208	214	186	327	522	286	145	323	99	297	534	69	127	353	151	170	351	225
Arahy.U64AY7	8	17	2	8	2	23	6	8	6	2	1	2	4	1	1	1	14	20	15	19	24	19	13	4	3	0	92	8	48	20	28	2	6	4	0	0	4	0	0	0	2	0	0	0	0	4	3	1	4
Arahy.U8F7KB	7	8	4	24	27	25	6	8	7	1	4	11	5	4	4	0	0	0	0	0	0	3	4	2	0	0	36	19	22	8	16	0	2	0	0	0	0	0	0	0	0	0	0	0	0	2	0	3	2
Arahy.U8RNLY	0	0	0	0	1	0	0	0	0	0	0	0	0	0	1	0	0	1	1	0	0	1	0	0	0	0	2	0	6	0	0	0	0	0	0	0	0	0	0	0	0	0	0	0	1	0	0	1	1
Arahy.UFA08L	88	35	5	55	26	30	10	9	2	3	5	14	18	32	27	22	164	277	17	49	23	42	65	41	68	8	68	48	30	136	162	18	40	42	36	344	18	58	50	98	186	143	66	254	225	43	23	361	64
Arahy.UI5U2V	1	0	1	1	0	1	0	0	1	4	6	14	13	8	9	4	31	26	90	63	69	52	90	73	14	0	672	2	717	0	2	0	5	0	2	2	8	5	0	20	2	2	23	4	14	3	0	18	4
Arahy.ULT0VC	0	0	0	0	0	0	0	0	0	0	0	0	0	0	0	0	8	3	4	9	9	0	0	0	0	0	0	0	0	0	0	0	0	0	0	0	4	38	6	30	40	19	12	2	8	0	0	0	0
Arahy.US2SKM	0	0	0	0	0	0	0	0	0	0	0	0	3	3	0	0	0	0	0	0	0	0	0	0	2	0	0	0	0	0	6	2	2	0	0	2	0	2	0	0	0	0	0	0	0	77	86	162	219
Arahy.V0UCAK	6	16	8	15	22	21	13	7	14	1	0	3	1	2	2	0	0	0	0	0	0	2	4	3	0	0	54	4	0	12	0	0	0	0	0	0	0	0	0	0	0	0	0	0	0	0	0	0	0
Arahy.V5FMPV	19	17	6	4	9	19	3	5	9	1	6	5	11	11	6	13	77	113	3	5	9	7	1	3	6	0	38	6	2	32	26	8	8	18	10	98	8	42	52	58	242	234	46	244	230	83	77	91	189
Arahy.V5XFCT	179	0	0	15	4	2	1	0	1	5	1	3	19	16	7	7	73	94	26	34	11	5	2	4	6	0	14	14	2	142	70	105	30	4	39	313	71	546	128	700	584	674	369	334	706	0	2	7	1
Arahy.VC185S	3	2	0	0	2	2	0	1	0	0	2	3	5	3	2	1	10	8	4	14	19	4	0	0	0	0	0	0	0	6	22	28	12	0	4	86	13	4	21	6	33	50	20	30	28	0	1	3	0
Arahy.VE9WMU	0	0	0	0	0	0	0	0	0	0	0	0	0	0	1	0	2	0	0	0	0	0	0	0	0	0	376	0	294	0	0	0	0	0	0	0	2	0	0	0	0	0	0	0	2	2	1	0	9
Arahy.VGV8HV	1	0	0	0	0	1	0	0	0	0	0	0	0	0	0	29	252	283	227	142	164	1	1	0	0	0	4	0	0	6	18	12	4	2	10	40	5	26	6	75	24	6	47	50	44	1	0	0	0
[truncated: 5 more columns]

## Sheet: Table 7
Supplementary Table 7. The results of differential expression analysis between homeolog pairs of A and B subgenomes across tissues and pod developmental stages in Arachis hypogaea.
Homeolog_pair	Tissue	log2FoldChangea	adjusted_Pvalue.BHb	Biasc
arahy.Tifrunner.gnm1.ann1.J3K16K--arahy.Tifrunner.gnm1.ann1.ADTW6E	Aerial_peg_tip	-3.13358	1.12956e-06	A.highlyExpressed
arahy.Tifrunner.gnm1.ann1.IX0GML--arahy.Tifrunner.gnm1.ann1.JGMV5U	Aerial_peg_tip	3.82834	0.00102826	B.highlyExpressed
arahy.Tifrunner.gnm1.ann1.5R5YGN--arahy.Tifrunner.gnm1.ann1.BJ0S8W	Aerial_peg_tip	3.19736	0.0403181	B.highlyExpressed
arahy.Tifrunner.gnm1.ann1.FB9R4N--arahy.Tifrunner.gnm1.ann1.V5XFCT	Aerial_peg_tip	1.45845	0.212026	Not_DE
arahy.Tifrunner.gnm1.ann1.57J6T7--arahy.Tifrunner.gnm1.ann1.IT30K9	Aerial_peg_tip	3.04663	0.278763	Not_DE
arahy.Tifrunner.gnm1.ann1.4RT3BY--arahy.Tifrunner.gnm1.ann1.Q7ET6T	Aerial_peg_tip	-2.26987	0.646454	Not_DE
arahy.Tifrunner.gnm1.ann1.KF94VL--arahy.Tifrunner.gnm1.ann1.RUA6I3	Aerial_peg_tip	1.31574	0.784215	Not_DE
arahy.Tifrunner.gnm1.ann1.DPQ6SD--arahy.Tifrunner.gnm1.ann1.H3HGUT	Aerial_peg_tip	0.826509	0.920002	Not_DE
arahy.Tifrunner.gnm1.ann1.D2034S--arahy.Tifrunner.gnm1.ann1.78V50A	Aerial_peg_tip	-1.99321	0.941934	Not_DE
arahy.Tifrunner.gnm1.ann1.WSM8QM--arahy.Tifrunner.gnm1.ann1.S8NMKG	Aerial_peg_tip	-0.938212	0.98497	Not_DE
arahy.Tifrunner.gnm1.ann1.02XPQ8--arahy.Tifrunner.gnm1.ann1.2BK3KU	Aerial_peg_tip	0.349158	0.99996	Not_DE
arahy.Tifrunner.gnm1.ann1.12J3VU--arahy.Tifrunner.gnm1.ann1.0KDF2J	Aerial_peg_tip	0.105557	0.99996	Not_DE
arahy.Tifrunner.gnm1.ann1.278RZN--arahy.Tifrunner.gnm1.ann1.182QYD	Aerial_peg_tip	-0.667429	0.99996	Not_DE
arahy.Tifrunner.gnm1.ann1.2DN1X0--arahy.Tifrunner.gnm1.ann1.Z9PFJZ	Aerial_peg_tip	0.380879	0.99996	Not_DE
arahy.Tifrunner.gnm1.ann1.3F6TQT--arahy.Tifrunner.gnm1.ann1.ZNIJ0J	Aerial_peg_tip	-0.00826724	0.99996	Not_DE
arahy.Tifrunner.gnm1.ann1.46VNPQ--arahy.Tifrunner.gnm1.ann1.QVUM6X	Aerial_peg_tip	0.0459757	0.99996	Not_DE
arahy.Tifrunner.gnm1.ann1.47HK44--arahy.Tifrunner.gnm1.ann1.GBQU8N	Aerial_peg_tip	-2.76319	0.99996	Not_DE
arahy.Tifrunner.gnm1.ann1.4A4JN6--arahy.Tifrunner.gnm1.ann1.2DQF79	Aerial_peg_tip	0.0383413	0.99996	Not_DE
arahy.Tifrunner.gnm1.ann1.6G7EGE--arahy.Tifrunner.gnm1.ann1.9UC92R	Aerial_peg_tip	-0.258753	0.99996	Not_DE
arahy.Tifrunner.gnm1.ann1.9A4AY7--arahy.Tifrunner.gnm1.ann1.3JX01Z	Aerial_peg_tip	0.476928	0.99996	Not_DE
arahy.Tifrunner.gnm1.ann1.C0955D--arahy.Tifrunner.gnm1.ann1.996ISG	Aerial_peg_tip	0.0371029	0.99996	Not_DE
arahy.Tifrunner.gnm1.ann1.CDS96U--arahy.Tifrunner.gnm1.ann1.2A56XJ	Aerial_peg_tip	0.389371	0.99996	Not_DE
arahy.Tifrunner.gnm1.ann1.CYC541--arahy.Tifrunner.gnm1.ann1.QF6X98	Aerial_peg_tip	-0.412286	0.99996	Not_DE
arahy.Tifrunner.gnm1.ann1.D23SI7--arahy.Tifrunner.gnm1.ann1.UFA08L	Aerial_peg_tip	0.0874422	0.99996	Not_DE
arahy.Tifrunner.gnm1.ann1.D292TH--arahy.Tifrunner.gnm1.ann1.85AXUE	Aerial_peg_tip	0.0670301	0.99996	Not_DE
arahy.Tifrunner.gnm1.ann1.D9P3QC--arahy.Tifrunner.gnm1.ann1.RK8HN4	Aerial_peg_tip	-0.564598	0.99996	Not_DE
arahy.Tifrunner.gnm1.ann1.DS6HR7--arahy.Tifrunner.gnm1.ann1.QI0PHV	Aerial_peg_tip	0.654087	0.99996	Not_DE
arahy.Tifrunner.gnm1.ann1.DSP02Y--arahy.Tifrunner.gnm1.ann1.1LQ424	Aerial_peg_tip	1.46097	0.99996	Not_DE
arahy.Tifrunner.gnm1.ann1.EJIH9F--arahy.Tifrunner.gnm1.ann1.96C52J	Aerial_peg_tip	-0.793447	0.99996	Not_DE
arahy.Tifrunner.gnm1.ann1.FD2W4I--arahy.Tifrunner.gnm1.ann1.FYS5DJ	Aerial_peg_tip	0.375079	0.99996	Not_DE
arahy.Tifrunner.gnm1.ann1.H626TW--arahy.Tifrunner.gnm1.ann1.K4CW46	Aerial_peg_tip	-0.0940979	0.99996	Not_DE
arahy.Tifrunner.gnm1.ann1.H7T4NQ--arahy.Tifrunner.gnm1.ann1.44B081	Aerial_peg_tip	-0.378156	0.99996	Not_DE
arahy.Tifrunner.gnm1.ann1.HDQ65R--arahy.Tifrunner.gnm1.ann1.EB1VUM	Aerial_peg_tip	0.421782	0.99996	Not_DE
arahy.Tifrunner.gnm1.ann1.I7UCTP--arahy.Tifrunner.gnm1.ann1.0VA8DK	Aerial_peg_tip	-1.60699	0.99996	Not_DE
arahy.Tifrunner.gnm1.ann1.IRZ0P1--arahy.Tifrunner.gnm1.ann1.R9MXBH	Aerial_peg_tip	-1.35421	0.99996	Not_DE
arahy.Tifrunner.gnm1.ann1.K58CAP--arahy.Tifrunner.gnm1.ann1.VC185S	Aerial_peg_tip	0.376733	0.99996	Not_DE
arahy.Tifrunner.gnm1.ann1.L0D2WS--arahy.Tifrunner.gnm1.ann1.KG8LQF	Aerial_peg_tip	0.203588	0.99996	Not_DE
arahy.Tifrunner.gnm1.ann1.LGQQ8W--arahy.Tifrunner.gnm1.ann1.YFKH51	Aerial_peg_tip	0.246166	0.99996	Not_DE
arahy.Tifrunner.gnm1.ann1.M75BKX--arahy.Tifrunner.gnm1.ann1.26LA0S	Aerial_peg_tip	-0.0655133	0.99996	Not_DE
arahy.Tifrunner.gnm1.ann1.PR7AYB--arahy.Tifrunner.gnm1.ann1.H8DJRL	Aerial_peg_tip	-0.0853397	0.99996	Not_DE
arahy.Tifrunner.gnm1.ann1.PT27R6--arahy.Tifrunner.gnm1.ann1.I42E36	Aerial_peg_tip	0.555177	0.99996	Not_DE
arahy.Tifrunner.gnm1.ann1.RM3VXC--arahy.Tifrunner.gnm1.ann1.WVAI17	Aerial_peg_tip	-0.153167	0.99996	Not_DE
arahy.Tifrunner.gnm1.ann1.SJGE27--arahy.Tifrunner.gnm1.ann1.US2SKM	Aerial_peg_tip	-0.71218	0.99996	Not_DE
arahy.Tifrunner.gnm1.ann1.T82HCQ--arahy.Tifrunner.gnm1.ann1.Y2L847	Aerial_peg_tip	0.093027	0.99996	Not_DE
arahy.Tifrunner.gnm1.ann1.U8F7KB--arahy.Tifrunner.gnm1.ann1.V0UCAK	Aerial_peg_tip	0.505447	0.99996	Not_DE
arahy.Tifrunner.gnm1.ann1.V5FMPV--arahy.Tifrunner.gnm1.ann1.I2L3K5	Aerial_peg_tip	0.146183	0.99996	Not_DE
arahy.Tifrunner.gnm1.ann1.WMRY2G--arahy.Tifrunner.gnm1.ann1.TP47QD	Aerial_peg_tip	0.708405	0.99996	Not_DE
arahy.Tifrunner.gnm1.ann1.X53HIH--arahy.Tifrunner.gnm1.ann1.BR8QN4	Aerial_peg_tip	0.000262183	0.99996	Not_DE
arahy.Tifrunner.gnm1.ann1.XT9HR4--arahy.Tifrunner.gnm1.ann1.JR680W	Aerial_peg_tip	0.250625	0.99996	Not_DE
arahy.Tifrunner.gnm1.ann1.XU3QCQ--arahy.Tifrunner.gnm1.ann1.X2MKKS	Aerial_peg_tip	0.645225	0.99996	Not_DE
arahy.Tifrunner.gnm1.ann1.Y36X99--arahy.Tifrunner.gnm1.ann1.DP35X1	Aerial_peg_tip	0.648911	0.99996	Not_DE
arahy.Tifrunner.gnm1.ann1.YRTL7F--arahy.Tifrunner.gnm1.ann1.PGA5SC	Aerial_peg_tip	0.19431	0.99996	Not_DE
arahy.Tifrunner.gnm1.ann1.57J6T7--arahy.Tifrunner.gnm1.ann1.IT30K9	Androecium	6.63582	0.00019201	B.highlyExpressed
arahy.Tifrunner.gnm1.ann1.WSM8QM--arahy.Tifrunner.gnm1.ann1.S8NMKG	Androecium	-2.45689	0.000962503	A.highlyExpressed
arahy.Tifrunner.gnm1.ann1.5ES0C5--arahy.Tifrunner.gnm1.ann1.EQH4G2	Androecium	4.42307	0.644759	Not_DE
arahy.Tifrunner.gnm1.ann1.FD2W4I--arahy.Tifrunner.gnm1.ann1.FYS5DJ	Androecium	2.28721	0.824921	Not_DE
arahy.Tifrunner.gnm1.ann1.RM3VXC--arahy.Tifrunner.gnm1.ann1.WVAI17	Androecium	-0.920784	0.829557	Not_DE
arahy.Tifrunner.gnm1.ann1.D23SI7--arahy.Tifrunner.gnm1.ann1.UFA08L	Androecium	1.36182	0.971429	Not_DE
arahy.Tifrunner.gnm1.ann1.WMRY2G--arahy.Tifrunner.gnm1.ann1.TP47QD	Androecium	0.879675	0.972038	Not_DE
arahy.Tifrunner.gnm1.ann1.02XPQ8--arahy.Tifrunner.gnm1.ann1.2BK3KU	Androecium	-0.941276	0.99994	Not_DE
arahy.Tifrunner.gnm1.ann1.12J3VU--arahy.Tifrunner.gnm1.ann1.0KDF2J	Androecium	0.198203	0.99994	Not_DE
arahy.Tifrunner.gnm1.ann1.2DN1X0--arahy.Tifrunner.gnm1.ann1.Z9PFJZ	Androecium	0.14292	0.99994	Not_DE
arahy.Tifrunner.gnm1.ann1.3F6TQT--arahy.Tifrunner.gnm1.ann1.ZNIJ0J	Androecium	0.0530948	0.99994	Not_DE
arahy.Tifrunner.gnm1.ann1.46VNPQ--arahy.Tifrunner.gnm1.ann1.QVUM6X	Androecium	-2.75949	0.99994	Not_DE
arahy.Tifrunner.gnm1.ann1.4A4JN6--arahy.Tifrunner.gnm1.ann1.2DQF79	Androecium	0.290269	0.99994	Not_DE
arahy.Tifrunner.gnm1.ann1.6G7EGE--arahy.Tifrunner.gnm1.ann1.9UC92R	Androecium	0.157771	0.99994	Not_DE
arahy.Tifrunner.gnm1.ann1.C0955D--arahy.Tifrunner.gnm1.ann1.996ISG	Androecium	-0.100733	0.99994	Not_DE
arahy.Tifrunner.gnm1.ann1.CDS96U--arahy.Tifrunner.gnm1.ann1.2A56XJ	Androecium	-0.821524	0.99994	Not_DE
arahy.Tifrunner.gnm1.ann1.D9P3QC--arahy.Tifrunner.gnm1.ann1.RK8HN4	Androecium	-0.535688	0.99994	Not_DE
arahy.Tifrunner.gnm1.ann1.DPQ6SD--arahy.Tifrunner.gnm1.ann1.H3HGUT	Androecium	0.00345803	0.99994	Not_DE
arahy.Tifrunner.gnm1.ann1.DS6HR7--arahy.Tifrunner.gnm1.ann1.QI0PHV	Androecium	1.31276	0.99994	Not_DE
arahy.Tifrunner.gnm1.ann1.EJIH9F--arahy.Tifrunner.gnm1.ann1.96C52J	Androecium	1.11171	0.99994	Not_DE
arahy.Tifrunner.gnm1.ann1.H626TW--arahy.Tifrunner.gnm1.ann1.K4CW46	Androecium	-0.888152	0.99994	Not_DE
arahy.Tifrunner.gnm1.ann1.H7T4NQ--arahy.Tifrunner.gnm1.ann1.44B081	Androecium	-0.485407	0.99994	Not_DE
arahy.Tifrunner.gnm1.ann1.HDQ65R--arahy.Tifrunner.gnm1.ann1.EB1VUM	Androecium	0.402125	0.99994	Not_DE
arahy.Tifrunner.gnm1.ann1.IX0GML--arahy.Tifrunner.gnm1.ann1.JGMV5U	Androecium	1.56899	0.99994	Not_DE
arahy.Tifrunner.gnm1.ann1.J3K16K--arahy.Tifrunner.gnm1.ann1.ADTW6E	Androecium	-0.358709	0.99994	Not_DE
arahy.Tifrunner.gnm1.ann1.KF94VL--arahy.Tifrunner.gnm1.ann1.RUA6I3	Androecium	-0.452017	0.99994	Not_DE
arahy.Tifrunner.gnm1.ann1.LGQQ8W--arahy.Tifrunner.gnm1.ann1.YFKH51	Androecium	-0.47588	0.99994	Not_DE
arahy.Tifrunner.gnm1.ann1.PR7AYB--arahy.Tifrunner.gnm1.ann1.H8DJRL	Androecium	-0.799986	0.99994	Not_DE
arahy.Tifrunner.gnm1.ann1.T82HCQ--arahy.Tifrunner.gnm1.ann1.Y2L847	Androecium	-0.472355	0.99994	Not_DE
arahy.Tifrunner.gnm1.ann1.V5FMPV--arahy.Tifrunner.gnm1.ann1.I2L3K5	Androecium	0.134771	0.99994	Not_DE
arahy.Tifrunner.gnm1.ann1.X53HIH--arahy.Tifrunner.gnm1.ann1.BR8QN4	Androecium	1.11136	0.99994	Not_DE
arahy.Tifrunner.gnm1.ann1.XU3QCQ--arahy.Tifrunner.gnm1.ann1.X2MKKS	Androecium	-0.00143824	0.99994	Not_DE
arahy.Tifrunner.gnm1.ann1.Y36X99--arahy.Tifrunner.gnm1.ann1.DP35X1	Androecium	-0.484379	0.99994	Not_DE
arahy.Tifrunner.gnm1.ann1.WSM8QM--arahy.Tifrunner.gnm1.ann1.S8NMKG	Gynoecium	-3.40272	3.22149e-11	A.highlyExpressed
arahy.Tifrunner.gnm1.ann1.J3K16K--arahy.Tifrunner.gnm1.ann1.ADTW6E	Gynoecium	-2.03879	0.0284944	A.highlyExpressed
arahy.Tifrunner.gnm1.ann1.H7T4NQ--arahy.Tifrunner.gnm1.ann1.44B081	Gynoecium	2.44899	0.0728042	Not_DE
arahy.Tifrunner.gnm1.ann1.XU3QCQ--arahy.Tifrunner.gnm1.ann1.X2MKKS	Gynoecium	-0.80968	0.117812	Not_DE
arahy.Tifrunner.gnm1.ann1.410C0R--arahy.Tifrunner.gnm1.ann1.I4SA70	Gynoecium	-3.68826	0.190325	Not_DE
arahy.Tifrunner.gnm1.ann1.I7UCTP--arahy.Tifrunner.gnm1.ann1.0VA8DK	Gynoecium	1.44311	0.287779	Not_DE
arahy.Tifrunner.gnm1.ann1.6PHM4Q--arahy.Tifrunner.gnm1.ann1.X9JCVK	Gynoecium	2.59806	0.290412	Not_DE
arahy.Tifrunner.gnm1.ann1.H626TW--arahy.Tifrunner.gnm1.ann1.K4CW46	Gynoecium	0.769702	0.293641	Not_DE
arahy.Tifrunner.gnm1.ann1.DS6HR7--arahy.Tifrunner.gnm1.ann1.QI0PHV	Gynoecium	1.7413	0.387669	Not_DE
arahy.Tifrunner.gnm1.ann1.4RT3BY--arahy.Tifrunner.gnm1.ann1.Q7ET6T	Gynoecium	-2.86547	0.400929	Not_DE
arahy.Tifrunner.gnm1.ann1.YRTL7F--arahy.Tifrunner.gnm1.ann1.PGA5SC	Gynoecium	1.30855	0.438379	Not_DE
arahy.Tifrunner.gnm1.ann1.47HK44--arahy.Tifrunner.gnm1.ann1.GBQU8N	Gynoecium	-2.99722	0.495757	Not_DE
arahy.Tifrunner.gnm1.ann1.4A4JN6--arahy.Tifrunner.gnm1.ann1.2DQF79	Gynoecium	-1.08761	0.497932	Not_DE
arahy.Tifrunner.gnm1.ann1.DSP02Y--arahy.Tifrunner.gnm1.ann1.1LQ424	Gynoecium	1.11021	0.557162	Not_DE
arahy.Tifrunner.gnm1.ann1.L104JU--arahy.Tifrunner.gnm1.ann1.QG2S5M	Gynoecium	-1.41987	0.572414	Not_DE
arahy.Tifrunner.gnm1.ann1.CDS96U--arahy.Tifrunner.gnm1.ann1.2A56XJ	Gynoecium	0.810581	0.6177	Not_DE
arahy.Tifrunner.gnm1.ann1.LGQQ8W--arahy.Tifrunner.gnm1.ann1.YFKH51	Gynoecium	-0.990488	0.636551	Not_DE
arahy.Tifrunner.gnm1.ann1.46VNPQ--arahy.Tifrunner.gnm1.ann1.QVUM6X	Gynoecium	1.11097	0.643988	Not_DE
arahy.Tifrunner.gnm1.ann1.6G7EGE--arahy.Tifrunner.gnm1.ann1.9UC92R	Gynoecium	-1.22215	0.66825	Not_DE
arahy.Tifrunner.gnm1.ann1.U8F7KB--arahy.Tifrunner.gnm1.ann1.V0UCAK	Gynoecium	-1.25391	0.6887	Not_DE
arahy.Tifrunner.gnm1.ann1.651GAD--arahy.Tifrunner.gnm1.ann1.5EJ7X6	Gynoecium	1.50253	0.740383	Not_DE
arahy.Tifrunner.gnm1.ann1.PT27R6--arahy.Tifrunner.gnm1.ann1.I42E36	Gynoecium	-1.36941	0.777976	Not_DE
arahy.Tifrunner.gnm1.ann1.HDQ65R--arahy.Tifrunner.gnm1.ann1.EB1VUM	Gynoecium	0.870244	0.871953	Not_DE
arahy.Tifrunner.gnm1.ann1.IRZ0P1--arahy.Tifrunner.gnm1.ann1.R9MXBH	Gynoecium	-1.79621	0.893068	Not_DE
arahy.Tifrunner.gnm1.ann1.FB9R4N--arahy.Tifrunner.gnm1.ann1.V5XFCT	Gynoecium	-0.881061	0.893587	Not_DE
arahy.Tifrunner.gnm1.ann1.V5FMPV--arahy.Tifrunner.gnm1.ann1.I2L3K5	Gynoecium	0.739206	0.90208	Not_DE
arahy.Tifrunner.gnm1.ann1.RM3VXC--arahy.Tifrunner.gnm1.ann1.WVAI17	Gynoecium	-0.275573	0.941686	Not_DE
arahy.Tifrunner.gnm1.ann1.IX0GML--arahy.Tifrunner.gnm1.ann1.JGMV5U	Gynoecium	-0.456542	0.949081	Not_DE
arahy.Tifrunner.gnm1.ann1.D23SI7--arahy.Tifrunner.gnm1.ann1.UFA08L	Gynoecium	0.328872	0.964379	Not_DE
arahy.Tifrunner.gnm1.ann1.C0955D--arahy.Tifrunner.gnm1.ann1.996ISG	Gynoecium	0.209576	0.979492	Not_DE
arahy.Tifrunner.gnm1.ann1.PR7AYB--arahy.Tifrunner.gnm1.ann1.H8DJRL	Gynoecium	-0.554097	0.979492	Not_DE
arahy.Tifrunner.gnm1.ann1.U8RNLY--arahy.Tifrunner.gnm1.ann1.7ML2J7	Gynoecium	-0.655406	0.983536	Not_DE
arahy.Tifrunner.gnm1.ann1.EJIH9F--arahy.Tifrunner.gnm1.ann1.96C52J	Gynoecium	-0.515493	0.986173	Not_DE
arahy.Tifrunner.gnm1.ann1.T82HCQ--arahy.Tifrunner.gnm1.ann1.Y2L847	Gynoecium	-0.207113	0.989823	Not_DE
arahy.Tifrunner.gnm1.ann1.MCX68E--arahy.Tifrunner.gnm1.ann1.36ZEN1	Gynoecium	0.587174	0.992261	Not_DE
arahy.Tifrunner.gnm1.ann1.KF94VL--arahy.Tifrunner.gnm1.ann1.RUA6I3	Gynoecium	0.475877	0.99559	Not_DE
arahy.Tifrunner.gnm1.ann1.XT9HR4--arahy.Tifrunner.gnm1.ann1.JR680W	Gynoecium	-0.301585	0.998448	Not_DE
arahy.Tifrunner.gnm1.ann1.Y36X99--arahy.Tifrunner.gnm1.ann1.DP35X1	Gynoecium	0.271524	0.998978	Not_DE
arahy.Tifrunner.gnm1.ann1.12J3VU--arahy.Tifrunner.gnm1.ann1.0KDF2J	Gynoecium	-0.125201	0.999215	Not_DE
arahy.Tifrunner.gnm1.ann1.2DN1X0--arahy.Tifrunner.gnm1.ann1.Z9PFJZ	Gynoecium	-0.285884	0.999839	Not_DE
arahy.Tifrunner.gnm1.ann1.3F6TQT--arahy.Tifrunner.gnm1.ann1.ZNIJ0J	Gynoecium	0.0639075	0.999839	Not_DE
arahy.Tifrunner.gnm1.ann1.CYC541--arahy.Tifrunner.gnm1.ann1.QF6X98	Gynoecium	0.262598	0.999839	Not_DE
arahy.Tifrunner.gnm1.ann1.D292TH--arahy.Tifrunner.gnm1.ann1.85AXUE	Gynoecium	0.0988864	0.999839	Not_DE
arahy.Tifrunner.gnm1.ann1.DPQ6SD--arahy.Tifrunner.gnm1.ann1.H3HGUT	Gynoecium	0.0674872	0.999839	Not_DE
arahy.Tifrunner.gnm1.ann1.IUPJ20--arahy.Tifrunner.gnm1.ann1.J5XH0F	Gynoecium	-0.219954	0.999839	Not_DE
arahy.Tifrunner.gnm1.ann1.L0D2WS--arahy.Tifrunner.gnm1.ann1.KG8LQF	Gynoecium	0.37172	0.999839	Not_DE
arahy.Tifrunner.gnm1.ann1.SU6N3B--arahy.Tifrunner.gnm1.ann1.4B15T0	Gynoecium	-0.189206	0.999839	Not_DE
arahy.Tifrunner.gnm1.ann1.UI5U2V--arahy.Tifrunner.gnm1.ann1.E3E88W	Gynoecium	-0.141701	0.999839	Not_DE
arahy.Tifrunner.gnm1.ann1.WMRY2G--arahy.Tifrunner.gnm1.ann1.TP47QD	Gynoecium	0.141498	0.999839	Not_DE
arahy.Tifrunner.gnm1.ann1.X53HIH--arahy.Tifrunner.gnm1.ann1.BR8QN4	Gynoecium	-0.143742	0.999839	Not_DE
arahy.Tifrunner.gnm1.ann1.278RZN--arahy.Tifrunner.gnm1.ann1.182QYD	Gynoecium	0.00374776	0.999994	Not_DE
arahy.Tifrunner.gnm1.ann1.VE9WMU--arahy.Tifrunner.gnm1.ann1.S4FTM0	Gynoecium	0.00485051	0.999994	Not_DE
arahy.Tifrunner.gnm1.ann1.47HK44--arahy.Tifrunner.gnm1.ann1.GBQU8N	Lateral_leaf	-2.87415	5.94144e-10	A.highlyExpressed
arahy.Tifrunner.gnm1.ann1.DS6HR7--arahy.Tifrunner.gnm1.ann1.QI0PHV	Lateral_leaf	2.39478	5.27877e-06	B.highlyExpressed
arahy.Tifrunner.gnm1.ann1.X53HIH--arahy.Tifrunner.gnm1.ann1.BR8QN4	Lateral_leaf	-1.50667	0.00298373	A.highlyExpressed
arahy.Tifrunner.gnm1.ann1.J3K16K--arahy.Tifrunner.gnm1.ann1.ADTW6E	Lateral_leaf	-5.18951	0.00389295	A.highlyExpressed
arahy.Tifrunner.gnm1.ann1.CDS96U--arahy.Tifrunner.gnm1.ann1.2A56XJ	Lateral_leaf	1.6168	0.0112198	B.highlyExpressed
arahy.Tifrunner.gnm1.ann1.278RZN--arahy.Tifrunner.gnm1.ann1.182QYD	Lateral_leaf	1.90608	0.0112575	B.highlyExpressed
arahy.Tifrunner.gnm1.ann1.WSM8QM--arahy.Tifrunner.gnm1.ann1.S8NMKG	Lateral_leaf	-1.76023	0.0226757	A.highlyExpressed
arahy.Tifrunner.gnm1.ann1.H7T4NQ--arahy.Tifrunner.gnm1.ann1.44B081	Lateral_leaf	5.03067	0.0502333	Not_DE
arahy.Tifrunner.gnm1.ann1.EJIH9F--arahy.Tifrunner.gnm1.ann1.96C52J	Lateral_leaf	-1.08935	0.0891762	Not_DE
arahy.Tifrunner.gnm1.ann1.4RT3BY--arahy.Tifrunner.gnm1.ann1.Q7ET6T	Lateral_leaf	-2.77612	0.136727	Not_DE
arahy.Tifrunner.gnm1.ann1.L104JU--arahy.Tifrunner.gnm1.ann1.QG2S5M	Lateral_leaf	-3.44048	0.155527	Not_DE
arahy.Tifrunner.gnm1.ann1.11M5G4--arahy.Tifrunner.gnm1.ann1.3QKK9N	Lateral_leaf	-4.40931	0.211712	Not_DE
arahy.Tifrunner.gnm1.ann1.DPQ6SD--arahy.Tifrunner.gnm1.ann1.H3HGUT	Lateral_leaf	2.5722	0.233924	Not_DE
arahy.Tifrunner.gnm1.ann1.PR7AYB--arahy.Tifrunner.gnm1.ann1.H8DJRL	Lateral_leaf	-0.54375	0.240278	Not_DE
arahy.Tifrunner.gnm1.ann1.4A4JN6--arahy.Tifrunner.gnm1.ann1.2DQF79	Lateral_leaf	1.65393	0.271212	Not_DE
arahy.Tifrunner.gnm1.ann1.KF94VL--arahy.Tifrunner.gnm1.ann1.RUA6I3	Lateral_leaf	1.70625	0.285908	Not_DE
arahy.Tifrunner.gnm1.ann1.RM3VXC--arahy.Tifrunner.gnm1.ann1.WVAI17	Lateral_leaf	-0.392422	0.316179	Not_DE
arahy.Tifrunner.gnm1.ann1.6G7EGE--arahy.Tifrunner.gnm1.ann1.9UC92R	Lateral_leaf	-0.684107	0.360355	Not_DE
arahy.Tifrunner.gnm1.ann1.V5FMPV--arahy.Tifrunner.gnm1.ann1.I2L3K5	Lateral_leaf	0.706794	0.485238	Not_DE
arahy.Tifrunner.gnm1.ann1.57J6T7--arahy.Tifrunner.gnm1.ann1.IT30K9	Lateral_leaf	2.47888	0.494678	Not_DE
arahy.Tifrunner.gnm1.ann1.U8F7KB--arahy.Tifrunner.gnm1.ann1.V0UCAK	Lateral_leaf	0.622798	0.698672	Not_DE
arahy.Tifrunner.gnm1.ann1.46VNPQ--arahy.Tifrunner.gnm1.ann1.QVUM6X	Lateral_leaf	-0.311725	0.800405	Not_DE
arahy.Tifrunner.gnm1.ann1.WMRY2G--arahy.Tifrunner.gnm1.ann1.TP47QD	Lateral_leaf	0.222193	0.817213	Not_DE
arahy.Tifrunner.gnm1.ann1.3F6TQT--arahy.Tifrunner.gnm1.ann1.ZNIJ0J	Lateral_leaf	0.180909	0.824268	Not_DE
arahy.Tifrunner.gnm1.ann1.IRZ0P1--arahy.Tifrunner.gnm1.ann1.R9MXBH	Lateral_leaf	-1.18243	0.825352	Not_DE
arahy.Tifrunner.gnm1.ann1.K58CAP--arahy.Tifrunner.gnm1.ann1.VC185S	Lateral_leaf	1.02941	0.83104	Not_DE
arahy.Tifrunner.gnm1.ann1.DSP02Y--arahy.Tifrunner.gnm1.ann1.1LQ424	Lateral_leaf	0.702905	0.837487	Not_DE
arahy.Tifrunner.gnm1.ann1.IX0GML--arahy.Tifrunner.gnm1.ann1.JGMV5U	Lateral_leaf	-0.838765	0.852575	Not_DE
arahy.Tifrunner.gnm1.ann1.Y36X99--arahy.Tifrunner.gnm1.ann1.DP35X1	Lateral_leaf	0.140418	0.852575	Not_DE
arahy.Tifrunner.gnm1.ann1.2DN1X0--arahy.Tifrunner.gnm1.ann1.Z9PFJZ	Lateral_leaf	-0.19722	0.861493	Not_DE
arahy.Tifrunner.gnm1.ann1.12J3VU--arahy.Tifrunner.gnm1.ann1.0KDF2J	Lateral_leaf	-0.393397	0.876878	Not_DE
arahy.Tifrunner.gnm1.ann1.HDQ65R--arahy.Tifrunner.gnm1.ann1.EB1VUM	Lateral_leaf	0.271714	0.924019	Not_DE
arahy.Tifrunner.gnm1.ann1.LGQQ8W--arahy.Tifrunner.gnm1.ann1.YFKH51	Lateral_leaf	-0.904334	0.931796	Not_DE
arahy.Tifrunner.gnm1.ann1.H626TW--arahy.Tifrunner.gnm1.ann1.K4CW46	Lateral_leaf	-0.182537	0.936736	Not_DE
arahy.Tifrunner.gnm1.ann1.XU3QCQ--arahy.Tifrunner.gnm1.ann1.X2MKKS	Lateral_leaf	-0.095951	0.939924	Not_DE
arahy.Tifrunner.gnm1.ann1.T82HCQ--arahy.Tifrunner.gnm1.ann1.Y2L847	Lateral_leaf	-0.222095	0.941305	Not_DE
arahy.Tifrunner.gnm1.ann1.YRTL7F--arahy.Tifrunner.gnm1.ann1.PGA5SC	Lateral_leaf	-0.299311	0.942145	Not_DE
arahy.Tifrunner.gnm1.ann1.D23SI7--arahy.Tifrunner.gnm1.ann1.UFA08L	Lateral_leaf	-0.147759	0.946853	Not_DE
arahy.Tifrunner.gnm1.ann1.UI5U2V--arahy.Tifrunner.gnm1.ann1.E3E88W	Lateral_leaf	0.416134	0.95676	Not_DE
arahy.Tifrunner.gnm1.ann1.D292TH--arahy.Tifrunner.gnm1.ann1.85AXUE	Lateral_leaf	0.221843	0.957986	Not_DE
arahy.Tifrunner.gnm1.ann1.L0D2WS--arahy.Tifrunner.gnm1.ann1.KG8LQF	Lateral_leaf	-0.148921	0.962402	Not_DE
arahy.Tifrunner.gnm1.ann1.I7UCTP--arahy.Tifrunner.gnm1.ann1.0VA8DK	Lateral_leaf	-0.10368	0.976325	Not_DE
arahy.Tifrunner.gnm1.ann1.XT9HR4--arahy.Tifrunner.gnm1.ann1.JR680W	Lateral_leaf	-0.0820871	0.993988	Not_DE
arahy.Tifrunner.gnm1.ann1.9A4AY7--arahy.Tifrunner.gnm1.ann1.3JX01Z	Lateral_leaf	0.0297201	0.994036	Not_DE
arahy.Tifrunner.gnm1.ann1.C0955D--arahy.Tifrunner.gnm1.ann1.996ISG	Lateral_leaf	-0.00836507	0.996219	Not_DE
arahy.Tifrunner.gnm1.ann1.FB9R4N--arahy.Tifrunner.gnm1.ann1.V5XFCT	Lateral_leaf	1.17026		Not_DE
arahy.Tifrunner.gnm1.ann1.DS6HR7--arahy.Tifrunner.gnm1.ann1.QI0PHV	Mainstem_leaf	2.0681	6.485e-05	B.highlyExpressed
arahy.Tifrunner.gnm1.ann1.J3K16K--arahy.Tifrunner.gnm1.ann1.ADTW6E	Mainstem_leaf	-4.41744	0.0195613	A.highlyExpressed
arahy.Tifrunner.gnm1.ann1.V5FMPV--arahy.Tifrunner.gnm1.ann1.I2L3K5	Mainstem_leaf	1.5592	0.0326765	B.highlyExpressed
arahy.Tifrunner.gnm1.ann1.47HK44--arahy.Tifrunner.gnm1.ann1.GBQU8N	Mainstem_leaf	-2.74287	0.0467479	A.highlyExpressed
arahy.Tifrunner.gnm1.ann1.X53HIH--arahy.Tifrunner.gnm1.ann1.BR8QN4	Mainstem_leaf	-1.16245	0.0659674	Not_DE
arahy.Tifrunner.gnm1.ann1.PR7AYB--arahy.Tifrunner.gnm1.ann1.H8DJRL	Mainstem_leaf	-0.691924	0.187329	Not_DE
arahy.Tifrunner.gnm1.ann1.EJIH9F--arahy.Tifrunner.gnm1.ann1.96C52J	Mainstem_leaf	-1.12683	0.289763	Not_DE
arahy.Tifrunner.gnm1.ann1.E24V4Y--arahy.Tifrunner.gnm1.ann1.MN60MU	Mainstem_leaf	3.97862	0.354421	Not_DE
arahy.Tifrunner.gnm1.ann1.4A4JN6--arahy.Tifrunner.gnm1.ann1.2DQF79	Mainstem_leaf	1.12357	0.516772	Not_DE
arahy.Tifrunner.gnm1.ann1.CDS96U--arahy.Tifrunner.gnm1.ann1.2A56XJ	Mainstem_leaf	1.36918	0.517343	Not_DE
arahy.Tifrunner.gnm1.ann1.5R5YGN--arahy.Tifrunner.gnm1.ann1.BJ0S8W	Mainstem_leaf	-3.2518	0.536226	Not_DE
arahy.Tifrunner.gnm1.ann1.4RT3BY--arahy.Tifrunner.gnm1.ann1.Q7ET6T	Mainstem_leaf	-1.65284	0.538439	Not_DE
arahy.Tifrunner.gnm1.ann1.WSM8QM--arahy.Tifrunner.gnm1.ann1.S8NMKG	Mainstem_leaf	-1.25423	0.597056	Not_DE
arahy.Tifrunner.gnm1.ann1.H7T4NQ--arahy.Tifrunner.gnm1.ann1.44B081	Mainstem_leaf	2.17018	0.653658	Not_DE
arahy.Tifrunner.gnm1.ann1.6G7EGE--arahy.Tifrunner.gnm1.ann1.9UC92R	Mainstem_leaf	-0.653593	0.668133	Not_DE
arahy.Tifrunner.gnm1.ann1.DSP02Y--arahy.Tifrunner.gnm1.ann1.1LQ424	Mainstem_leaf	1.19489	0.756744	Not_DE
arahy.Tifrunner.gnm1.ann1.IRZ0P1--arahy.Tifrunner.gnm1.ann1.R9MXBH	Mainstem_leaf	-2.27478	0.760044	Not_DE
arahy.Tifrunner.gnm1.ann1.U8F7KB--arahy.Tifrunner.gnm1.ann1.V0UCAK	Mainstem_leaf	-0.40986	0.777577	Not_DE
arahy.Tifrunner.gnm1.ann1.278RZN--arahy.Tifrunner.gnm1.ann1.182QYD	Mainstem_leaf	0.92231	0.79203	Not_DE
arahy.Tifrunner.gnm1.ann1.WMRY2G--arahy.Tifrunner.gnm1.ann1.TP47QD	Mainstem_leaf	0.335741	0.803746	Not_DE
arahy.Tifrunner.gnm1.ann1.LGQQ8W--arahy.Tifrunner.gnm1.ann1.YFKH51	Mainstem_leaf	-1.78659	0.812582	Not_DE
arahy.Tifrunner.gnm1.ann1.3F6TQT--arahy.Tifrunner.gnm1.ann1.ZNIJ0J	Mainstem_leaf	0.309939	0.8547	Not_DE
arahy.Tifrunner.gnm1.ann1.FB9R4N--arahy.Tifrunner.gnm1.ann1.V5XFCT	Mainstem_leaf	-0.829647	0.893248	Not_DE
arahy.Tifrunner.gnm1.ann1.MCX68E--arahy.Tifrunner.gnm1.ann1.36ZEN1	Mainstem_leaf	-0.818261	0.908338	Not_DE
arahy.Tifrunner.gnm1.ann1.12J3VU--arahy.Tifrunner.gnm1.ann1.0KDF2J	Mainstem_leaf	-0.655399	0.915861	Not_DE
arahy.Tifrunner.gnm1.ann1.YRTL7F--arahy.Tifrunner.gnm1.ann1.PGA5SC	Mainstem_leaf	-0.618832	0.930186	Not_DE
arahy.Tifrunner.gnm1.ann1.2DN1X0--arahy.Tifrunner.gnm1.ann1.Z9PFJZ	Mainstem_leaf	-0.357499	0.939063	Not_DE
arahy.Tifrunner.gnm1.ann1.Y36X99--arahy.Tifrunner.gnm1.ann1.DP35X1	Mainstem_leaf	0.224428	0.947687	Not_DE
arahy.Tifrunner.gnm1.ann1.K58CAP--arahy.Tifrunner.gnm1.ann1.VC185S	Mainstem_leaf	-0.64348	0.947786	Not_DE
arahy.Tifrunner.gnm1.ann1.RM3VXC--arahy.Tifrunner.gnm1.ann1.WVAI17	Mainstem_leaf	-0.189477	0.950749	Not_DE
arahy.Tifrunner.gnm1.ann1.M75BKX--arahy.Tifrunner.gnm1.ann1.26LA0S	Mainstem_leaf	0.693244	0.963232	Not_DE
arahy.Tifrunner.gnm1.ann1.T82HCQ--arahy.Tifrunner.gnm1.ann1.Y2L847	Mainstem_leaf	-0.326003	0.977398	Not_DE
arahy.Tifrunner.gnm1.ann1.L0D2WS--arahy.Tifrunner.gnm1.ann1.KG8LQF	Mainstem_leaf	-0.374995	0.987257	Not_DE
arahy.Tifrunner.gnm1.ann1.C0955D--arahy.Tifrunner.gnm1.ann1.996ISG	Mainstem_leaf	-0.0945556	0.987354	Not_DE
arahy.Tifrunner.gnm1.ann1.XU3QCQ--arahy.Tifrunner.gnm1.ann1.X2MKKS	Mainstem_leaf	0.155911	0.988481	Not_DE
arahy.Tifrunner.gnm1.ann1.D23SI7--arahy.Tifrunner.gnm1.ann1.UFA08L	Mainstem_leaf	-0.1554	0.989591	Not_DE
arahy.Tifrunner.gnm1.ann1.46VNPQ--arahy.Tifrunner.gnm1.ann1.QVUM6X	Mainstem_leaf	-0.0918952	0.992619	Not_DE
arahy.Tifrunner.gnm1.ann1.I7UCTP--arahy.Tifrunner.gnm1.ann1.0VA8DK	Mainstem_leaf	-0.133639	0.993966	Not_DE
arahy.Tifrunner.gnm1.ann1.KF94VL--arahy.Tifrunner.gnm1.ann1.RUA6I3	Mainstem_leaf	0.0882289	0.993966	Not_DE
arahy.Tifrunner.gnm1.ann1.H626TW--arahy.Tifrunner.gnm1.ann1.K4CW46	Mainstem_leaf	0.0702119	0.994473	Not_DE
arahy.Tifrunner.gnm1.ann1.DPQ6SD--arahy.Tifrunner.gnm1.ann1.H3HGUT	Mainstem_leaf	-0.0853091	0.998982	Not_DE
arahy.Tifrunner.gnm1.ann1.HDQ65R--arahy.Tifrunner.gnm1.ann1.EB1VUM	Mainstem_leaf	0.0305011	0.999742	Not_DE
arahy.Tifrunner.gnm1.ann1.B6Y69S--arahy.Tifrunner.gnm1.ann1.T18AYA	Nodules	-1.51838	5.80909e-07	A.highlyExpressed
arahy.Tifrunner.gnm1.ann1.4RT3BY--arahy.Tifrunner.gnm1.ann1.Q7ET6T	Nodules	-1.69098	9.99642e-07	A.highlyExpressed
arahy.Tifrunner.gnm1.ann1.D23SI7--arahy.Tifrunner.gnm1.ann1.UFA08L	Nodules	2.34434	0.0004496	B.highlyExpressed
arahy.Tifrunner.gnm1.ann1.FB9R4N--arahy.Tifrunner.gnm1.ann1.V5XFCT	Nodules	2.6789	0.00053456	B.highlyExpressed
arahy.Tifrunner.gnm1.ann1.11M5G4--arahy.Tifrunner.gnm1.ann1.3QKK9N	Nodules	-3.20435	0.000734371	A.highlyExpressed
arahy.Tifrunner.gnm1.ann1.DS6HR7--arahy.Tifrunner.gnm1.ann1.QI0PHV	Nodules	2.79591	0.000797908	B.highlyExpressed
arahy.Tifrunner.gnm1.ann1.T82HCQ--arahy.Tifrunner.gnm1.ann1.Y2L847	Nodules	1.23412	0.00164959	B.highlyExpressed
arahy.Tifrunner.gnm1.ann1.4A4JN6--arahy.Tifrunner.gnm1.ann1.2DQF79	Nodules	1.01169	0.0033914	B.highlyExpressed
arahy.Tifrunner.gnm1.ann1.12J3VU--arahy.Tifrunner.gnm1.ann1.0KDF2J	Nodules	0.895281	0.00401443	Not_DE
arahy.Tifrunner.gnm1.ann1.2DN1X0--arahy.Tifrunner.gnm1.ann1.Z9PFJZ	Nodules	3.75978	0.00906819	B.highlyExpressed
arahy.Tifrunner.gnm1.ann1.LGQQ8W--arahy.Tifrunner.gnm1.ann1.YFKH51	Nodules	-1.56643	0.0122208	A.highlyExpressed
arahy.Tifrunner.gnm1.ann1.D9P3QC--arahy.Tifrunner.gnm1.ann1.RK8HN4	Nodules	2.89466	0.0139482	B.highlyExpressed
arahy.Tifrunner.gnm1.ann1.651GAD--arahy.Tifrunner.gnm1.ann1.5EJ7X6	Nodules	-0.899239	0.0450379	Not_DE
arahy.Tifrunner.gnm1.ann1.H626TW--arahy.Tifrunner.gnm1.ann1.K4CW46	Nodules	-1.42728	0.0478105	A.highlyExpressed
arahy.Tifrunner.gnm1.ann1.SJGE27--arahy.Tifrunner.gnm1.ann1.US2SKM	Nodules	-4.71314	0.0623195	Not_DE
arahy.Tifrunner.gnm1.ann1.IX0GML--arahy.Tifrunner.gnm1.ann1.JGMV5U	Nodules	1.43065	0.0632123	Not_DE
arahy.Tifrunner.gnm1.ann1.D292TH--arahy.Tifrunner.gnm1.ann1.85AXUE	Nodules	2.28581	0.146374	Not_DE
arahy.Tifrunner.gnm1.ann1.PEK8FX--arahy.Tifrunner.gnm1.ann1.3X5LAV	Nodules	1.12044	0.148296	Not_DE
arahy.Tifrunner.gnm1.ann1.K58CAP--arahy.Tifrunner.gnm1.ann1.VC185S	Nodules	1.48815	0.199586	Not_DE
arahy.Tifrunner.gnm1.ann1.MCX68E--arahy.Tifrunner.gnm1.ann1.36ZEN1	Nodules	3.7476	0.19988	Not_DE
arahy.Tifrunner.gnm1.ann1.46VNPQ--arahy.Tifrunner.gnm1.ann1.QVUM6X	Nodules	3.56996	0.218648	Not_DE
arahy.Tifrunner.gnm1.ann1.CDS96U--arahy.Tifrunner.gnm1.ann1.2A56XJ	Nodules	-0.624412	0.228574	Not_DE
arahy.Tifrunner.gnm1.ann1.L0D2WS--arahy.Tifrunner.gnm1.ann1.KG8LQF	Nodules	2.992	0.363872	Not_DE
arahy.Tifrunner.gnm1.ann1.M75BKX--arahy.Tifrunner.gnm1.ann1.26LA0S	Nodules	-0.771195	0.405385	Not_DE
arahy.Tifrunner.gnm1.ann1.FD2W4I--arahy.Tifrunner.gnm1.ann1.FYS5DJ	Nodules	-0.579149	0.423856	Not_DE
arahy.Tifrunner.gnm1.ann1.278RZN--arahy.Tifrunner.gnm1.ann1.182QYD	Nodules	1.99617	0.469651	Not_DE
arahy.Tifrunner.gnm1.ann1.XU3QCQ--arahy.Tifrunner.gnm1.ann1.X2MKKS	Nodules	-0.293766	0.478576	Not_DE
arahy.Tifrunner.gnm1.ann1.HDQ65R--arahy.Tifrunner.gnm1.ann1.EB1VUM	Nodules	-0.473982	0.483847	Not_DE
arahy.Tifrunner.gnm1.ann1.WSM8QM--arahy.Tifrunner.gnm1.ann1.S8NMKG	Nodules	0.806994	0.495794	Not_DE
arahy.Tifrunner.gnm1.ann1.QP982P--arahy.Tifrunner.gnm1.ann1.67PIFF	Nodules	0.933444	0.50422	Not_DE
arahy.Tifrunner.gnm1.ann1.3F6TQT--arahy.Tifrunner.gnm1.ann1.ZNIJ0J	Nodules	-0.533908	0.555216	Not_DE
arahy.Tifrunner.gnm1.ann1.RM3VXC--arahy.Tifrunner.gnm1.ann1.WVAI17	Nodules	-1.45034	0.601891	Not_DE
arahy.Tifrunner.gnm1.ann1.H7T4NQ--arahy.Tifrunner.gnm1.ann1.44B081	Nodules	0.763806	0.611574	Not_DE
arahy.Tifrunner.gnm1.ann1.IUPJ20--arahy.Tifrunner.gnm1.ann1.J5XH0F	Nodules	-0.340008	0.68791	Not_DE
arahy.Tifrunner.gnm1.ann1.YJ4ER4--arahy.Tifrunner.gnm1.ann1.X7367X	Nodules	1.00489	0.70303	Not_DE
arahy.Tifrunner.gnm1.ann1.5R5YGN--arahy.Tifrunner.gnm1.ann1.BJ0S8W	Nodules	0.917586	0.712713	Not_DE
arahy.Tifrunner.gnm1.ann1.IRZ0P1--arahy.Tifrunner.gnm1.ann1.R9MXBH	Nodules	-0.233232	0.712814	Not_DE
arahy.Tifrunner.gnm1.ann1.I7UCTP--arahy.Tifrunner.gnm1.ann1.0VA8DK	Nodules	-0.530493	0.731312	Not_DE
arahy.Tifrunner.gnm1.ann1.UI5U2V--arahy.Tifrunner.gnm1.ann1.E3E88W	Nodules	0.309662	0.751434	Not_DE
arahy.Tifrunner.gnm1.ann1.PR7AYB--arahy.Tifrunner.gnm1.ann1.H8DJRL	Nodules	-0.226925	0.766157	Not_DE
arahy.Tifrunner.gnm1.ann1.EJIH9F--arahy.Tifrunner.gnm1.ann1.96C52J	Nodules	-0.332688	0.771448	Not_DE
arahy.Tifrunner.gnm1.ann1.WMRY2G--arahy.Tifrunner.gnm1.ann1.TP47QD	Nodules	-0.0687002	0.78976	Not_DE
arahy.Tifrunner.gnm1.ann1.ULT0VC--arahy.Tifrunner.gnm1.ann1.79S8C9	Nodules	0.257623	0.813935	Not_DE
arahy.Tifrunner.gnm1.ann1.PT27R6--arahy.Tifrunner.gnm1.ann1.I42E36	Nodules	0.321223	0.817648	Not_DE
arahy.Tifrunner.gnm1.ann1.V5FMPV--arahy.Tifrunner.gnm1.ann1.I2L3K5	Nodules	0.417247	0.817648	Not_DE
arahy.Tifrunner.gnm1.ann1.D2034S--arahy.Tifrunner.gnm1.ann1.78V50A	Nodules	0.170629	0.892865	Not_DE
arahy.Tifrunner.gnm1.ann1.5ES0C5--arahy.Tifrunner.gnm1.ann1.EQH4G2	Nodules	-0.148968	0.911199	Not_DE
arahy.Tifrunner.gnm1.ann1.C0955D--arahy.Tifrunner.gnm1.ann1.996ISG	Nodules	0.0412274	0.93374	Not_DE
arahy.Tifrunner.gnm1.ann1.57J6T7--arahy.Tifrunner.gnm1.ann1.IT30K9	Nodules	-0.382551	0.934361	Not_DE
arahy.Tifrunner.gnm1.ann1.197TZ3--arahy.Tifrunner.gnm1.ann1.1X4EZ2	Nodules	-0.31157	0.944939	Not_DE
arahy.Tifrunner.gnm1.ann1.YRTL7F--arahy.Tifrunner.gnm1.ann1.PGA5SC	Nodules	-0.148592	0.960949	Not_DE
arahy.Tifrunner.gnm1.ann1.DPQ6SD--arahy.Tifrunner.gnm1.ann1.H3HGUT	Nodules	-0.0371178	0.96775	Not_DE
arahy.Tifrunner.gnm1.ann1.PR7AYB--arahy.Tifrunner.gnm1.ann1.H8DJRL	Pattee_10_seed	-2.50888	0.0035388	A.highlyExpressed
arahy.Tifrunner.gnm1.ann1.XU3QCQ--arahy.Tifrunner.gnm1.ann1.X2MKKS	Pattee_10_seed	2.47786	0.0267913	B.highlyExpressed
arahy.Tifrunner.gnm1.ann1.D23SI7--arahy.Tifrunner.gnm1.ann1.UFA08L	Pattee_10_seed	-0.77212	0.238696	Not_DE
arahy.Tifrunner.gnm1.ann1.H7T4NQ--arahy.Tifrunner.gnm1.ann1.44B081	Pattee_10_seed	-1.2979	0.286368	Not_DE
arahy.Tifrunner.gnm1.ann1.RM3VXC--arahy.Tifrunner.gnm1.ann1.WVAI17	Pattee_10_seed	-0.845265	0.359397	Not_DE
arahy.Tifrunner.gnm1.ann1.DPQ6SD--arahy.Tifrunner.gnm1.ann1.H3HGUT	Pattee_10_seed	-0.786131	0.405281	Not_DE
arahy.Tifrunner.gnm1.ann1.C0955D--arahy.Tifrunner.gnm1.ann1.996ISG	Pattee_10_seed	0.552674	0.643053	Not_DE
arahy.Tifrunner.gnm1.ann1.T82HCQ--arahy.Tifrunner.gnm1.ann1.Y2L847	Pattee_10_seed	1.26419	0.725183	Not_DE
arahy.Tifrunner.gnm1.ann1.LGQQ8W--arahy.Tifrunner.gnm1.ann1.YFKH51	Pattee_10_seed	0.272275	0.738899	Not_DE
arahy.Tifrunner.gnm1.ann1.X53HIH--arahy.Tifrunner.gnm1.ann1.BR8QN4	Pattee_10_seed	-0.444684	0.777735	Not_DE
arahy.Tifrunner.gnm1.ann1.DS6HR7--arahy.Tifrunner.gnm1.ann1.QI0PHV	Pattee_10_seed	-0.437202	0.839243	Not_DE
arahy.Tifrunner.gnm1.ann1.CDS96U--arahy.Tifrunner.gnm1.ann1.2A56XJ	Pattee_10_seed	-0.777789	0.849876	Not_DE
arahy.Tifrunner.gnm1.ann1.3F6TQT--arahy.Tifrunner.gnm1.ann1.ZNIJ0J	Pattee_10_seed	-0.353734	0.862872	Not_DE
arahy.Tifrunner.gnm1.ann1.I7UCTP--arahy.Tifrunner.gnm1.ann1.0VA8DK	Pattee_10_seed	-0.829399	0.886802	Not_DE
arahy.Tifrunner.gnm1.ann1.4A4JN6--arahy.Tifrunner.gnm1.ann1.2DQF79	Pattee_10_seed	0.326189	0.889768	Not_DE
arahy.Tifrunner.gnm1.ann1.Y36X99--arahy.Tifrunner.gnm1.ann1.DP35X1	Pattee_10_seed	0.226937	0.897362	Not_DE
arahy.Tifrunner.gnm1.ann1.XT9HR4--arahy.Tifrunner.gnm1.ann1.JR680W	Pattee_10_seed	-0.403085	0.914909	Not_DE
arahy.Tifrunner.gnm1.ann1.2DN1X0--arahy.Tifrunner.gnm1.ann1.Z9PFJZ	Pattee_10_seed	-0.138062	0.917663	Not_DE
arahy.Tifrunner.gnm1.ann1.651GAD--arahy.Tifrunner.gnm1.ann1.5EJ7X6	Pattee_10_seed	-0.262536	0.944682	Not_DE
arahy.Tifrunner.gnm1.ann1.WMRY2G--arahy.Tifrunner.gnm1.ann1.TP47QD	Pattee_10_seed	0.18716	0.964118	Not_DE
arahy.Tifrunner.gnm1.ann1.V5FMPV--arahy.Tifrunner.gnm1.ann1.I2L3K5	Pattee_10_seed	-0.169607	0.969381	Not_DE
arahy.Tifrunner.gnm1.ann1.HDQ65R--arahy.Tifrunner.gnm1.ann1.EB1VUM	Pattee_10_seed	-0.488303	0.976019	Not_DE
arahy.Tifrunner.gnm1.ann1.UI5U2V--arahy.Tifrunner.gnm1.ann1.E3E88W	Pattee_10_seed	0.0943982	0.988388	Not_DE
arahy.Tifrunner.gnm1.ann1.02XPQ8--arahy.Tifrunner.gnm1.ann1.2BK3KU	Pattee_10_seed	3.97105		Not_DE
arahy.Tifrunner.gnm1.ann1.12J3VU--arahy.Tifrunner.gnm1.ann1.0KDF2J	Pattee_10_seed	0.982984		Not_DE
arahy.Tifrunner.gnm1.ann1.6G7EGE--arahy.Tifrunner.gnm1.ann1.9UC92R	Pattee_10_seed	0.933151		Not_DE
arahy.Tifrunner.gnm1.ann1.IRZ0P1--arahy.Tifrunner.gnm1.ann1.R9MXBH	Pattee_10_seed	-1.09465		Not_DE
arahy.Tifrunner.gnm1.ann1.U8F7KB--arahy.Tifrunner.gnm1.ann1.V0UCAK	Pattee_10_seed	4.36517		Not_DE
arahy.Tifrunner.gnm1.ann1.WSM8QM--arahy.Tifrunner.gnm1.ann1.S8NMKG	Pattee_10_seed	-0.0126844		Not_DE
arahy.Tifrunner.gnm1.ann1.DS6HR7--arahy.Tifrunner.gnm1.ann1.QI0PHV	Pattee_3_pod	2.3556	0.00361603	B.highlyExpressed
arahy.Tifrunner.gnm1.ann1.WSM8QM--arahy.Tifrunner.gnm1.ann1.S8NMKG	Pattee_3_pod	-1.48077	0.0273113	A.highlyExpressed
arahy.Tifrunner.gnm1.ann1.FB9R4N--arahy.Tifrunner.gnm1.ann1.V5XFCT	Pattee_3_pod	3.20551	0.0398629	B.highlyExpressed
arahy.Tifrunner.gnm1.ann1.EJIH9F--arahy.Tifrunner.gnm1.ann1.96C52J	Pattee_3_pod	1.67908	0.079883	Not_DE
arahy.Tifrunner.gnm1.ann1.PEK8FX--arahy.Tifrunner.gnm1.ann1.3X5LAV	Pattee_3_pod	-2.05269	0.155613	Not_DE
arahy.Tifrunner.gnm1.ann1.H626TW--arahy.Tifrunner.gnm1.ann1.K4CW46	Pattee_3_pod	-1.55119	0.164511	Not_DE
arahy.Tifrunner.gnm1.ann1.KF94VL--arahy.Tifrunner.gnm1.ann1.RUA6I3	Pattee_3_pod	1.34439	0.194597	Not_DE
arahy.Tifrunner.gnm1.ann1.5R5YGN--arahy.Tifrunner.gnm1.ann1.BJ0S8W	Pattee_3_pod	2.95126	0.270851	Not_DE
arahy.Tifrunner.gnm1.ann1.L0D2WS--arahy.Tifrunner.gnm1.ann1.KG8LQF	Pattee_3_pod	2.24419	0.27542	Not_DE
arahy.Tifrunner.gnm1.ann1.4RT3BY--arahy.Tifrunner.gnm1.ann1.Q7ET6T	Pattee_3_pod	-1.67077	0.331275	Not_DE
arahy.Tifrunner.gnm1.ann1.57J6T7--arahy.Tifrunner.gnm1.ann1.IT30K9	Pattee_3_pod	2.72348	0.369018	Not_DE
arahy.Tifrunner.gnm1.ann1.XU3QCQ--arahy.Tifrunner.gnm1.ann1.X2MKKS	Pattee_3_pod	0.7389	0.452405	Not_DE
arahy.Tifrunner.gnm1.ann1.J3K16K--arahy.Tifrunner.gnm1.ann1.ADTW6E	Pattee_3_pod	-3.41318	0.485996	Not_DE
arahy.Tifrunner.gnm1.ann1.IUPJ20--arahy.Tifrunner.gnm1.ann1.J5XH0F	Pattee_3_pod	-2.88178	0.5251	Not_DE
arahy.Tifrunner.gnm1.ann1.E24V4Y--arahy.Tifrunner.gnm1.ann1.MN60MU	Pattee_3_pod	2.77848	0.544099	Not_DE
arahy.Tifrunner.gnm1.ann1.WMRY2G--arahy.Tifrunner.gnm1.ann1.TP47QD	Pattee_3_pod	0.929599	0.55466	Not_DE
arahy.Tifrunner.gnm1.ann1.V5FMPV--arahy.Tifrunner.gnm1.ann1.I2L3K5	Pattee_3_pod	-1.01031	0.619468	Not_DE
arahy.Tifrunner.gnm1.ann1.IRZ0P1--arahy.Tifrunner.gnm1.ann1.R9MXBH	Pattee_3_pod	-0.82454	0.620835	Not_DE
arahy.Tifrunner.gnm1.ann1.CDS96U--arahy.Tifrunner.gnm1.ann1.2A56XJ	Pattee_3_pod	0.832582	0.627865	Not_DE
arahy.Tifrunner.gnm1.ann1.RM3VXC--arahy.Tifrunner.gnm1.ann1.WVAI17	Pattee_3_pod	-0.976728	0.654805	Not_DE
arahy.Tifrunner.gnm1.ann1.D292TH--arahy.Tifrunner.gnm1.ann1.85AXUE	Pattee_3_pod	2.68714	0.658075	Not_DE
arahy.Tifrunner.gnm1.ann1.12J3VU--arahy.Tifrunner.gnm1.ann1.0KDF2J	Pattee_3_pod	0.531688	0.678075	Not_DE
arahy.Tifrunner.gnm1.ann1.HDQ65R--arahy.Tifrunner.gnm1.ann1.EB1VUM	Pattee_3_pod	0.945715	0.720005	Not_DE
arahy.Tifrunner.gnm1.ann1.6G7EGE--arahy.Tifrunner.gnm1.ann1.9UC92R	Pattee_3_pod	1.32139	0.766507	Not_DE
arahy.Tifrunner.gnm1.ann1.4A4JN6--arahy.Tifrunner.gnm1.ann1.2DQF79	Pattee_3_pod	0.567637	0.885444	Not_DE
arahy.Tifrunner.gnm1.ann1.DPQ6SD--arahy.Tifrunner.gnm1.ann1.H3HGUT	Pattee_3_pod	-0.327221	0.897481	Not_DE
arahy.Tifrunner.gnm1.ann1.I7UCTP--arahy.Tifrunner.gnm1.ann1.0VA8DK	Pattee_3_pod	0.780326	0.926222	Not_DE
arahy.Tifrunner.gnm1.ann1.2DN1X0--arahy.Tifrunner.gnm1.ann1.Z9PFJZ	Pattee_3_pod	0.44402	0.931606	Not_DE
arahy.Tifrunner.gnm1.ann1.C0955D--arahy.Tifrunner.gnm1.ann1.996ISG	Pattee_3_pod	0.354622	0.932814	Not_DE
arahy.Tifrunner.gnm1.ann1.3F6TQT--arahy.Tifrunner.gnm1.ann1.ZNIJ0J	Pattee_3_pod	-0.322036	0.934446	Not_DE
arahy.Tifrunner.gnm1.ann1.PT27R6--arahy.Tifrunner.gnm1.ann1.I42E36	Pattee_3_pod	-0.650954	0.947426	Not_DE
arahy.Tifrunner.gnm1.ann1.K58CAP--arahy.Tifrunner.gnm1.ann1.VC185S	Pattee_3_pod	0.664554	0.962012	Not_DE
arahy.Tifrunner.gnm1.ann1.IX0GML--arahy.Tifrunner.gnm1.ann1.JGMV5U	Pattee_3_pod	0.758869	0.963047	Not_DE
arahy.Tifrunner.gnm1.ann1.FD2W4I--arahy.Tifrunner.gnm1.ann1.FYS5DJ	Pattee_3_pod	0.416586	0.963315	Not_DE
arahy.Tifrunner.gnm1.ann1.ULT0VC--arahy.Tifrunner.gnm1.ann1.79S8C9	Pattee_3_pod	-0.506949	0.969577	Not_DE
arahy.Tifrunner.gnm1.ann1.T82HCQ--arahy.Tifrunner.gnm1.ann1.Y2L847	Pattee_3_pod	0.423557	0.974894	Not_DE
arahy.Tifrunner.gnm1.ann1.D23SI7--arahy.Tifrunner.gnm1.ann1.UFA08L	Pattee_3_pod	0.300149	0.976334	Not_DE
arahy.Tifrunner.gnm1.ann1.278RZN--arahy.Tifrunner.gnm1.ann1.182QYD	Pattee_3_pod	-0.58758	0.981564	Not_DE
arahy.Tifrunner.gnm1.ann1.X53HIH--arahy.Tifrunner.gnm1.ann1.BR8QN4	Pattee_3_pod	-0.310562	0.982906	Not_DE
arahy.Tifrunner.gnm1.ann1.H7T4NQ--arahy.Tifrunner.gnm1.ann1.44B081	Pattee_3_pod	-0.204816	0.98758	Not_DE
arahy.Tifrunner.gnm1.ann1.9A4AY7--arahy.Tifrunner.gnm1.ann1.3JX01Z	Pattee_3_pod	0.291607	0.990617	Not_DE
arahy.Tifrunner.gnm1.ann1.B6Y69S--arahy.Tifrunner.gnm1.ann1.T18AYA	Pattee_3_pod	0.291083	0.996848	Not_DE
arahy.Tifrunner.gnm1.ann1.PR7AYB--arahy.Tifrunner.gnm1.ann1.H8DJRL	Pattee_3_pod	-0.103088	0.996848	Not_DE
arahy.Tifrunner.gnm1.ann1.YJ4ER4--arahy.Tifrunner.gnm1.ann1.X7367X	Pattee_3_pod	-0.307117	0.996848	Not_DE
arahy.Tifrunner.gnm1.ann1.02XPQ8--arahy.Tifrunner.gnm1.ann1.2BK3KU	Pattee_3_pod	-0.0582305	0.99708	Not_DE
arahy.Tifrunner.gnm1.ann1.46VNPQ--arahy.Tifrunner.gnm1.ann1.QVUM6X	Pattee_3_pod	0.0919607	0.99708	Not_DE
arahy.Tifrunner.gnm1.ann1.D2034S--arahy.Tifrunner.gnm1.ann1.78V50A	Pattee_3_pod	-0.0699217	0.99708	Not_DE
arahy.Tifrunner.gnm1.ann1.LGQQ8W--arahy.Tifrunner.gnm1.ann1.YFKH51	Pattee_3_pod	0.0995853	0.99708	Not_DE
arahy.Tifrunner.gnm1.ann1.Y36X99--arahy.Tifrunner.gnm1.ann1.DP35X1	Pattee_3_pod	0.0315032	0.997498	Not_DE
arahy.Tifrunner.gnm1.ann1.XT9HR4--arahy.Tifrunner.gnm1.ann1.JR680W	Pattee_3_pod	0.0122575	0.999061	Not_DE
arahy.Tifrunner.gnm1.ann1.651GAD--arahy.Tifrunner.gnm1.ann1.5EJ7X6	Pattee_3_pod	0.872551		Not_DE
arahy.Tifrunner.gnm1.ann1.BMWK0P--arahy.Tifrunner.gnm1.ann1.L2YT9C	Pattee_3_pod	-1.04578		Not_DE
arahy.Tifrunner.gnm1.ann1.QP982P--arahy.Tifrunner.gnm1.ann1.67PIFF	Pattee_3_pod	3.62574		Not_DE
arahy.Tifrunner.gnm1.ann1.UI5U2V--arahy.Tifrunner.gnm1.ann1.E3E88W	Pattee_3_pod	1.4137		Not_DE
arahy.Tifrunner.gnm1.ann1.FB9R4N--arahy.Tifrunner.gnm1.ann1.V5XFCT	Pattee_5_pericarp	3.22437	0.001066	B.highlyExpressed
arahy.Tifrunner.gnm1.ann1.H626TW--arahy.Tifrunner.gnm1.ann1.K4CW46	Pattee_5_pericarp	-1.86362	0.00393695	A.highlyExpressed
arahy.Tifrunner.gnm1.ann1.D23SI7--arahy.Tifrunner.gnm1.ann1.UFA08L	Pattee_5_pericarp	2.00825	0.0170274	B.highlyExpressed
arahy.Tifrunner.gnm1.ann1.KF94VL--arahy.Tifrunner.gnm1.ann1.RUA6I3	Pattee_5_pericarp	1.63153	0.0213416	B.highlyExpressed
arahy.Tifrunner.gnm1.ann1.WSM8QM--arahy.Tifrunner.gnm1.ann1.S8NMKG	Pattee_5_pericarp	-1.72714	0.0453148	A.highlyExpressed
arahy.Tifrunner.gnm1.ann1.5R5YGN--arahy.Tifrunner.gnm1.ann1.BJ0S8W	Pattee_5_pericarp	2.93503	0.14708	Not_DE
arahy.Tifrunner.gnm1.ann1.4RT3BY--arahy.Tifrunner.gnm1.ann1.Q7ET6T	Pattee_5_pericarp	-2.14554	0.16687	Not_DE
arahy.Tifrunner.gnm1.ann1.CDS96U--arahy.Tifrunner.gnm1.ann1.2A56XJ	Pattee_5_pericarp	1.16206	0.312471	Not_DE
arahy.Tifrunner.gnm1.ann1.DS6HR7--arahy.Tifrunner.gnm1.ann1.QI0PHV	Pattee_5_pericarp	1.43568	0.359121	Not_DE
arahy.Tifrunner.gnm1.ann1.V5FMPV--arahy.Tifrunner.gnm1.ann1.I2L3K5	Pattee_5_pericarp	-1.48652	0.402994	Not_DE
arahy.Tifrunner.gnm1.ann1.HDQ65R--arahy.Tifrunner.gnm1.ann1.EB1VUM	Pattee_5_pericarp	0.823781	0.618313	Not_DE
arahy.Tifrunner.gnm1.ann1.L0D2WS--arahy.Tifrunner.gnm1.ann1.KG8LQF	Pattee_5_pericarp	1.00016	0.654554	Not_DE
arahy.Tifrunner.gnm1.ann1.FD2W4I--arahy.Tifrunner.gnm1.ann1.FYS5DJ	Pattee_5_pericarp	1.03632	0.728359	Not_DE
arahy.Tifrunner.gnm1.ann1.IUPJ20--arahy.Tifrunner.gnm1.ann1.J5XH0F	Pattee_5_pericarp	-1.70196	0.748084	Not_DE
arahy.Tifrunner.gnm1.ann1.PEK8FX--arahy.Tifrunner.gnm1.ann1.3X5LAV	Pattee_5_pericarp	-1.17148	0.777299	Not_DE
arahy.Tifrunner.gnm1.ann1.C0955D--arahy.Tifrunner.gnm1.ann1.996ISG	Pattee_5_pericarp	0.696882	0.900272	Not_DE
arahy.Tifrunner.gnm1.ann1.WMRY2G--arahy.Tifrunner.gnm1.ann1.TP47QD	Pattee_5_pericarp	0.711702	0.9021	Not_DE
arahy.Tifrunner.gnm1.ann1.12J3VU--arahy.Tifrunner.gnm1.ann1.0KDF2J	Pattee_5_pericarp	0.652823	0.910304	Not_DE
arahy.Tifrunner.gnm1.ann1.X53HIH--arahy.Tifrunner.gnm1.ann1.BR8QN4	Pattee_5_pericarp	1.83326	0.948492	Not_DE
arahy.Tifrunner.gnm1.ann1.11M5G4--arahy.Tifrunner.gnm1.ann1.3QKK9N	Pattee_5_pericarp	-1.43263	0.959441	Not_DE
arahy.Tifrunner.gnm1.ann1.ULT0VC--arahy.Tifrunner.gnm1.ann1.79S8C9	Pattee_5_pericarp	-0.617932	0.986344	Not_DE
arahy.Tifrunner.gnm1.ann1.PR7AYB--arahy.Tifrunner.gnm1.ann1.H8DJRL	Pattee_5_pericarp	0.806545	0.990213	Not_DE
arahy.Tifrunner.gnm1.ann1.QP982P--arahy.Tifrunner.gnm1.ann1.67PIFF	Pattee_5_pericarp	1.81353	0.993224	Not_DE
arahy.Tifrunner.gnm1.ann1.D292TH--arahy.Tifrunner.gnm1.ann1.85AXUE	Pattee_5_pericarp	1.04593	0.998232	Not_DE
arahy.Tifrunner.gnm1.ann1.DPQ6SD--arahy.Tifrunner.gnm1.ann1.H3HGUT	Pattee_5_pericarp	-0.317194	0.998232	Not_DE
arahy.Tifrunner.gnm1.ann1.197TZ3--arahy.Tifrunner.gnm1.ann1.1X4EZ2	Pattee_5_pericarp	0.782123	0.999917	Not_DE
arahy.Tifrunner.gnm1.ann1.278RZN--arahy.Tifrunner.gnm1.ann1.182QYD	Pattee_5_pericarp	0.381585	0.999917	Not_DE
arahy.Tifrunner.gnm1.ann1.2DN1X0--arahy.Tifrunner.gnm1.ann1.Z9PFJZ	Pattee_5_pericarp	0.333512	0.999917	Not_DE
arahy.Tifrunner.gnm1.ann1.3F6TQT--arahy.Tifrunner.gnm1.ann1.ZNIJ0J	Pattee_5_pericarp	0.0247437	0.999917	Not_DE
arahy.Tifrunner.gnm1.ann1.46VNPQ--arahy.Tifrunner.gnm1.ann1.QVUM6X	Pattee_5_pericarp	-0.276514	0.999917	Not_DE
arahy.Tifrunner.gnm1.ann1.4A4JN6--arahy.Tifrunner.gnm1.ann1.2DQF79	Pattee_5_pericarp	0.24413	0.999917	Not_DE
arahy.Tifrunner.gnm1.ann1.5ES0C5--arahy.Tifrunner.gnm1.ann1.EQH4G2	Pattee_5_pericarp	0.309124	0.999917	Not_DE
arahy.Tifrunner.gnm1.ann1.651GAD--arahy.Tifrunner.gnm1.ann1.5EJ7X6	Pattee_5_pericarp	0.317277	0.999917	Not_DE
arahy.Tifrunner.gnm1.ann1.9A4AY7--arahy.Tifrunner.gnm1.ann1.3JX01Z	Pattee_5_pericarp	0.194282	0.999917	Not_DE
arahy.Tifrunner.gnm1.ann1.B6Y69S--arahy.Tifrunner.gnm1.ann1.T18AYA	Pattee_5_pericarp	0.566739	0.999917	Not_DE
arahy.Tifrunner.gnm1.ann1.D2034S--arahy.Tifrunner.gnm1.ann1.78V50A	Pattee_5_pericarp	-1.32431	0.999917	Not_DE
arahy.Tifrunner.gnm1.ann1.EJIH9F--arahy.Tifrunner.gnm1.ann1.96C52J	Pattee_5_pericarp	0.242112	0.999917	Not_DE
arahy.Tifrunner.gnm1.ann1.H7T4NQ--arahy.Tifrunner.gnm1.ann1.44B081	Pattee_5_pericarp	-0.617084	0.999917	Not_DE
arahy.Tifrunner.gnm1.ann1.I7UCTP--arahy.Tifrunner.gnm1.ann1.0VA8DK	Pattee_5_pericarp	-0.752415	0.999917	Not_DE
arahy.Tifrunner.gnm1.ann1.IRZ0P1--arahy.Tifrunner.gnm1.ann1.R9MXBH	Pattee_5_pericarp	-0.246867	0.999917	Not_DE
arahy.Tifrunner.gnm1.ann1.IX0GML--arahy.Tifrunner.gnm1.ann1.JGMV5U	Pattee_5_pericarp	0.690914	0.999917	Not_DE
arahy.Tifrunner.gnm1.ann1.K58CAP--arahy.Tifrunner.gnm1.ann1.VC185S	Pattee_5_pericarp	0.0533245	0.999917	Not_DE
arahy.Tifrunner.gnm1.ann1.LGQQ8W--arahy.Tifrunner.gnm1.ann1.YFKH51	Pattee_5_pericarp	0.437052	0.999917	Not_DE
arahy.Tifrunner.gnm1.ann1.PT27R6--arahy.Tifrunner.gnm1.ann1.I42E36	Pattee_5_pericarp	0.205639	0.999917	Not_DE
arahy.Tifrunner.gnm1.ann1.RM3VXC--arahy.Tifrunner.gnm1.ann1.WVAI17	Pattee_5_pericarp	-0.430388	0.999917	Not_DE
arahy.Tifrunner.gnm1.ann1.T82HCQ--arahy.Tifrunner.gnm1.ann1.Y2L847	Pattee_5_pericarp	0.496028	0.999917	Not_DE
arahy.Tifrunner.gnm1.ann1.UI5U2V--arahy.Tifrunner.gnm1.ann1.E3E88W	Pattee_5_pericarp	-0.235295	0.999917	Not_DE
arahy.Tifrunner.gnm1.ann1.XU3QCQ--arahy.Tifrunner.gnm1.ann1.X2MKKS	Pattee_5_pericarp	0.21906	0.999917	Not_DE
arahy.Tifrunner.gnm1.ann1.Y36X99--arahy.Tifrunner.gnm1.ann1.DP35X1	Pattee_5_pericarp	-0.272749	0.999917	Not_DE
arahy.Tifrunner.gnm1.ann1.YJ4ER4--arahy.Tifrunner.gnm1.ann1.X7367X	Pattee_5_pericarp	-0.190966	0.999917	Not_DE
arahy.Tifrunner.gnm1.ann1.YRTL7F--arahy.Tifrunner.gnm1.ann1.PGA5SC	Pattee_5_pericarp	-1.038	0.999917	Not_DE
arahy.Tifrunner.gnm1.ann1.FB9R4N--arahy.Tifrunner.gnm1.ann1.V5XFCT	Pattee_6_pericarp	3.38475	7.03053e-08	B.highlyExpressed
arahy.Tifrunner.gnm1.ann1.5R5YGN--arahy.Tifrunner.gnm1.ann1.BJ0S8W	Pattee_6_pericarp	3.40223	0.000599613	B.highlyExpressed
arahy.Tifrunner.gnm1.ann1.4RT3BY--arahy.Tifrunner.gnm1.ann1.Q7ET6T	Pattee_6_pericarp	-2.86108	0.0012953	A.highlyExpressed
arahy.Tifrunner.gnm1.ann1.D23SI7--arahy.Tifrunner.gnm1.ann1.UFA08L	Pattee_6_pericarp	1.74091	0.00558159	B.highlyExpressed
arahy.Tifrunner.gnm1.ann1.KF94VL--arahy.Tifrunner.gnm1.ann1.RUA6I3	Pattee_6_pericarp	1.67744	0.00649553	B.highlyExpressed
arahy.Tifrunner.gnm1.ann1.WSM8QM--arahy.Tifrunner.gnm1.ann1.S8NMKG	Pattee_6_pericarp	-1.41285	0.00721253	A.highlyExpressed
arahy.Tifrunner.gnm1.ann1.H626TW--arahy.Tifrunner.gnm1.ann1.K4CW46	Pattee_6_pericarp	-1.63966	0.00959374	A.highlyExpressed
arahy.Tifrunner.gnm1.ann1.I7UCTP--arahy.Tifrunner.gnm1.ann1.0VA8DK	Pattee_6_pericarp	-2.08543	0.044416	A.highlyExpressed
arahy.Tifrunner.gnm1.ann1.CDS96U--arahy.Tifrunner.gnm1.ann1.2A56XJ	Pattee_6_pericarp	0.753508	0.0952474	Not_DE
arahy.Tifrunner.gnm1.ann1.HDQ65R--arahy.Tifrunner.gnm1.ann1.EB1VUM	Pattee_6_pericarp	0.73873	0.154224	Not_DE
arahy.Tifrunner.gnm1.ann1.DS6HR7--arahy.Tifrunner.gnm1.ann1.QI0PHV	Pattee_6_pericarp	1.43951	0.225011	Not_DE
arahy.Tifrunner.gnm1.ann1.D292TH--arahy.Tifrunner.gnm1.ann1.85AXUE	Pattee_6_pericarp	2.17655	0.28755	Not_DE
arahy.Tifrunner.gnm1.ann1.IUPJ20--arahy.Tifrunner.gnm1.ann1.J5XH0F	Pattee_6_pericarp	-2.23315	0.322761	Not_DE
arahy.Tifrunner.gnm1.ann1.V5FMPV--arahy.Tifrunner.gnm1.ann1.I2L3K5	Pattee_6_pericarp	-1.01813	0.402093	Not_DE
arahy.Tifrunner.gnm1.ann1.K58CAP--arahy.Tifrunner.gnm1.ann1.VC185S	Pattee_6_pericarp	0.945369	0.409381	Not_DE
arahy.Tifrunner.gnm1.ann1.12J3VU--arahy.Tifrunner.gnm1.ann1.0KDF2J	Pattee_6_pericarp	0.885665	0.411889	Not_DE
arahy.Tifrunner.gnm1.ann1.H7T4NQ--arahy.Tifrunner.gnm1.ann1.44B081	Pattee_6_pericarp	-0.573195	0.416436	Not_DE
arahy.Tifrunner.gnm1.ann1.XU3QCQ--arahy.Tifrunner.gnm1.ann1.X2MKKS	Pattee_6_pericarp	0.504541	0.454231	Not_DE
arahy.Tifrunner.gnm1.ann1.DPQ6SD--arahy.Tifrunner.gnm1.ann1.H3HGUT	Pattee_6_pericarp	-0.499664	0.491724	Not_DE
arahy.Tifrunner.gnm1.ann1.PR7AYB--arahy.Tifrunner.gnm1.ann1.H8DJRL	Pattee_6_pericarp	0.926286	0.494399	Not_DE
arahy.Tifrunner.gnm1.ann1.C0955D--arahy.Tifrunner.gnm1.ann1.996ISG	Pattee_6_pericarp	0.445342	0.521316	Not_DE
arahy.Tifrunner.gnm1.ann1.WMRY2G--arahy.Tifrunner.gnm1.ann1.TP47QD	Pattee_6_pericarp	0.474779	0.539983	Not_DE
arahy.Tifrunner.gnm1.ann1.L0D2WS--arahy.Tifrunner.gnm1.ann1.KG8LQF	Pattee_6_pericarp	0.677712	0.551912	Not_DE
arahy.Tifrunner.gnm1.ann1.YRTL7F--arahy.Tifrunner.gnm1.ann1.PGA5SC	Pattee_6_pericarp	-1.07172	0.587249	Not_DE
arahy.Tifrunner.gnm1.ann1.IRZ0P1--arahy.Tifrunner.gnm1.ann1.R9MXBH	Pattee_6_pericarp	-0.395476	0.587891	Not_DE
arahy.Tifrunner.gnm1.ann1.EJIH9F--arahy.Tifrunner.gnm1.ann1.96C52J	Pattee_6_pericarp	-0.632365	0.669781	Not_DE
arahy.Tifrunner.gnm1.ann1.Y36X99--arahy.Tifrunner.gnm1.ann1.DP35X1	Pattee_6_pericarp	-0.330423	0.690425	Not_DE
arahy.Tifrunner.gnm1.ann1.2DN1X0--arahy.Tifrunner.gnm1.ann1.Z9PFJZ	Pattee_6_pericarp	0.701086	0.697847	Not_DE
arahy.Tifrunner.gnm1.ann1.4A4JN6--arahy.Tifrunner.gnm1.ann1.2DQF79	Pattee_6_pericarp	0.732407	0.720043	Not_DE
arahy.Tifrunner.gnm1.ann1.PEK8FX--arahy.Tifrunner.gnm1.ann1.3X5LAV	Pattee_6_pericarp	-0.597914	0.72442	Not_DE
arahy.Tifrunner.gnm1.ann1.FD2W4I--arahy.Tifrunner.gnm1.ann1.FYS5DJ	Pattee_6_pericarp	0.780992	0.725839	Not_DE
arahy.Tifrunner.gnm1.ann1.ULT0VC--arahy.Tifrunner.gnm1.ann1.79S8C9	Pattee_6_pericarp	0.804857	0.756481	Not_DE
arahy.Tifrunner.gnm1.ann1.T82HCQ--arahy.Tifrunner.gnm1.ann1.Y2L847	Pattee_6_pericarp	0.543323	0.760433	Not_DE
arahy.Tifrunner.gnm1.ann1.LGQQ8W--arahy.Tifrunner.gnm1.ann1.YFKH51	Pattee_6_pericarp	0.515629	0.771698	Not_DE
arahy.Tifrunner.gnm1.ann1.3F6TQT--arahy.Tifrunner.gnm1.ann1.ZNIJ0J	Pattee_6_pericarp	-0.252368	0.821482	Not_DE
arahy.Tifrunner.gnm1.ann1.278RZN--arahy.Tifrunner.gnm1.ann1.182QYD	Pattee_6_pericarp	0.419569	0.841712	Not_DE
arahy.Tifrunner.gnm1.ann1.M75BKX--arahy.Tifrunner.gnm1.ann1.26LA0S	Pattee_6_pericarp	0.343023	0.927164	Not_DE
arahy.Tifrunner.gnm1.ann1.UI5U2V--arahy.Tifrunner.gnm1.ann1.E3E88W	Pattee_6_pericarp	0.304068	0.93064	Not_DE
arahy.Tifrunner.gnm1.ann1.PT27R6--arahy.Tifrunner.gnm1.ann1.I42E36	Pattee_6_pericarp	0.207163	0.956631	Not_DE
arahy.Tifrunner.gnm1.ann1.651GAD--arahy.Tifrunner.gnm1.ann1.5EJ7X6	Pattee_6_pericarp	0.160563	0.965985	Not_DE
arahy.Tifrunner.gnm1.ann1.RM3VXC--arahy.Tifrunner.gnm1.ann1.WVAI17	Pattee_6_pericarp	-0.174402	0.972778	Not_DE
arahy.Tifrunner.gnm1.ann1.D2034S--arahy.Tifrunner.gnm1.ann1.78V50A	Pattee_6_pericarp	-0.167599	0.9737	Not_DE
arahy.Tifrunner.gnm1.ann1.YJ4ER4--arahy.Tifrunner.gnm1.ann1.X7367X	Pattee_6_pericarp	0.146583	0.976679	Not_DE
arahy.Tifrunner.gnm1.ann1.9A4AY7--arahy.Tifrunner.gnm1.ann1.3JX01Z	Pattee_6_pericarp	-0.0543081	0.979282	Not_DE
arahy.Tifrunner.gnm1.ann1.46VNPQ--arahy.Tifrunner.gnm1.ann1.QVUM6X	Pattee_6_pericarp	-0.0515513	0.982016	Not_DE
arahy.Tifrunner.gnm1.ann1.X53HIH--arahy.Tifrunner.gnm1.ann1.BR8QN4	Pattee_6_pericarp	0.0514364	0.990771	Not_DE
arahy.Tifrunner.gnm1.ann1.V5FMPV--arahy.Tifrunner.gnm1.ann1.I2L3K5	Pattee_6_seed	-3.14531	0.000563304	A.highlyExpressed
arahy.Tifrunner.gnm1.ann1.SJGE27--arahy.Tifrunner.gnm1.ann1.US2SKM	Pattee_6_seed	-1.2052	0.0109875	A.highlyExpressed
arahy.Tifrunner.gnm1.ann1.EJIH9F--arahy.Tifrunner.gnm1.ann1.96C52J	Pattee_6_seed	-2.0354	0.0173343	A.highlyExpressed
arahy.Tifrunner.gnm1.ann1.6G7EGE--arahy.Tifrunner.gnm1.ann1.9UC92R	Pattee_6_seed	2.51129	0.0333908	B.highlyExpressed
arahy.Tifrunner.gnm1.ann1.H7T4NQ--arahy.Tifrunner.gnm1.ann1.44B081	Pattee_6_seed	-0.760556	0.0358157	Not_DE
arahy.Tifrunner.gnm1.ann1.57J6T7--arahy.Tifrunner.gnm1.ann1.IT30K9	Pattee_6_seed	1.90283	0.141456	Not_DE
arahy.Tifrunner.gnm1.ann1.UI5U2V--arahy.Tifrunner.gnm1.ann1.E3E88W	Pattee_6_seed	2.14717	0.204392	Not_DE
arahy.Tifrunner.gnm1.ann1.DS6HR7--arahy.Tifrunner.gnm1.ann1.QI0PHV	Pattee_6_seed	-1.06724	0.208927	Not_DE
arahy.Tifrunner.gnm1.ann1.Y36X99--arahy.Tifrunner.gnm1.ann1.DP35X1	Pattee_6_seed	0.490971	0.302987	Not_DE
arahy.Tifrunner.gnm1.ann1.PR7AYB--arahy.Tifrunner.gnm1.ann1.H8DJRL	Pattee_6_seed	-0.963468	0.405634	Not_DE
arahy.Tifrunner.gnm1.ann1.LGQQ8W--arahy.Tifrunner.gnm1.ann1.YFKH51	Pattee_6_seed	-0.814637	0.415056	Not_DE
arahy.Tifrunner.gnm1.ann1.IX0GML--arahy.Tifrunner.gnm1.ann1.JGMV5U	Pattee_6_seed	1.90412	0.492178	Not_DE
arahy.Tifrunner.gnm1.ann1.4A4JN6--arahy.Tifrunner.gnm1.ann1.2DQF79	Pattee_6_seed	0.841375	0.519	Not_DE
arahy.Tifrunner.gnm1.ann1.B6Y69S--arahy.Tifrunner.gnm1.ann1.T18AYA	Pattee_6_seed	-1.37321	0.551644	Not_DE
arahy.Tifrunner.gnm1.ann1.WSM8QM--arahy.Tifrunner.gnm1.ann1.S8NMKG	Pattee_6_seed	-0.351838	0.622291	Not_DE
arahy.Tifrunner.gnm1.ann1.E24V4Y--arahy.Tifrunner.gnm1.ann1.MN60MU	Pattee_6_seed	0.940014	0.668379	Not_DE
arahy.Tifrunner.gnm1.ann1.HDQ65R--arahy.Tifrunner.gnm1.ann1.EB1VUM	Pattee_6_seed	-1.16879	0.682546	Not_DE
arahy.Tifrunner.gnm1.ann1.3F6TQT--arahy.Tifrunner.gnm1.ann1.ZNIJ0J	Pattee_6_seed	0.601959	0.715262	Not_DE
arahy.Tifrunner.gnm1.ann1.T82HCQ--arahy.Tifrunner.gnm1.ann1.Y2L847	Pattee_6_seed	0.513418	0.739644	Not_DE
arahy.Tifrunner.gnm1.ann1.D292TH--arahy.Tifrunner.gnm1.ann1.85AXUE	Pattee_6_seed	0.887156	0.774347	Not_DE
arahy.Tifrunner.gnm1.ann1.RM3VXC--arahy.Tifrunner.gnm1.ann1.WVAI17	Pattee_6_seed	-0.279862	0.813772	Not_DE
arahy.Tifrunner.gnm1.ann1.C0955D--arahy.Tifrunner.gnm1.ann1.996ISG	Pattee_6_seed	0.313492	0.834983	Not_DE
arahy.Tifrunner.gnm1.ann1.XU3QCQ--arahy.Tifrunner.gnm1.ann1.X2MKKS	Pattee_6_seed	-0.177613	0.836053	Not_DE
arahy.Tifrunner.gnm1.ann1.651GAD--arahy.Tifrunner.gnm1.ann1.5EJ7X6	Pattee_6_seed	0.69458	0.836178	Not_DE
arahy.Tifrunner.gnm1.ann1.H626TW--arahy.Tifrunner.gnm1.ann1.K4CW46	Pattee_6_seed	-0.552543	0.836477	Not_DE
arahy.Tifrunner.gnm1.ann1.0K1PR5--arahy.Tifrunner.gnm1.ann1.P9TBRI	Pattee_6_seed	1.25629	0.861382	Not_DE
arahy.Tifrunner.gnm1.ann1.X53HIH--arahy.Tifrunner.gnm1.ann1.BR8QN4	Pattee_6_seed	0.241718	0.870322	Not_DE
arahy.Tifrunner.gnm1.ann1.12J3VU--arahy.Tifrunner.gnm1.ann1.0KDF2J	Pattee_6_seed	0.156749	0.891036	Not_DE
arahy.Tifrunner.gnm1.ann1.CYC541--arahy.Tifrunner.gnm1.ann1.QF6X98	Pattee_6_seed	-0.447949	0.906937	Not_DE
arahy.Tifrunner.gnm1.ann1.DPQ6SD--arahy.Tifrunner.gnm1.ann1.H3HGUT	Pattee_6_seed	0.141252	0.909464	Not_DE
arahy.Tifrunner.gnm1.ann1.CDS96U--arahy.Tifrunner.gnm1.ann1.2A56XJ	Pattee_6_seed	-0.340791	0.922149	Not_DE
arahy.Tifrunner.gnm1.ann1.2DN1X0--arahy.Tifrunner.gnm1.ann1.Z9PFJZ	Pattee_6_seed	-0.161622	0.945252	Not_DE
arahy.Tifrunner.gnm1.ann1.D23SI7--arahy.Tifrunner.gnm1.ann1.UFA08L	Pattee_6_seed	0.244895	0.947525	Not_DE
arahy.Tifrunner.gnm1.ann1.5R5YGN--arahy.Tifrunner.gnm1.ann1.BJ0S8W	Pattee_6_seed	-0.393239	0.95428	Not_DE
arahy.Tifrunner.gnm1.ann1.XT9HR4--arahy.Tifrunner.gnm1.ann1.JR680W	Pattee_6_seed	0.139206	0.958537	Not_DE
arahy.Tifrunner.gnm1.ann1.02XPQ8--arahy.Tifrunner.gnm1.ann1.2BK3KU	Pattee_6_seed	-0.0584125	0.971696	Not_DE
arahy.Tifrunner.gnm1.ann1.WMRY2G--arahy.Tifrunner.gnm1.ann1.TP47QD	Pattee_6_seed	0.0372668	0.988244	Not_DE
arahy.Tifrunner.gnm1.ann1.46VNPQ--arahy.Tifrunner.gnm1.ann1.QVUM6X	Pattee_6_seed	0.132604		Not_DE
arahy.Tifrunner.gnm1.ann1.5ES0C5--arahy.Tifrunner.gnm1.ann1.EQH4G2	Pattee_6_seed	4.23231		Not_DE
arahy.Tifrunner.gnm1.ann1.BMWK0P--arahy.Tifrunner.gnm1.ann1.L2YT9C	Pattee_6_seed	-2.33126		Not_DE
arahy.Tifrunner.gnm1.ann1.DSP02Y--arahy.Tifrunner.gnm1.ann1.1LQ424	Pattee_6_seed	0.203182		Not_DE
arahy.Tifrunner.gnm1.ann1.I7UCTP--arahy.Tifrunner.gnm1.ann1.0VA8DK	Pattee_6_seed	0.151981		Not_DE
arahy.Tifrunner.gnm1.ann1.IRZ0P1--arahy.Tifrunner.gnm1.ann1.R9MXBH	Pattee_6_seed	-1.36336		Not_DE
arahy.Tifrunner.gnm1.ann1.IUPJ20--arahy.Tifrunner.gnm1.ann1.J5XH0F	Pattee_6_seed	0.575082		Not_DE
arahy.Tifrunner.gnm1.ann1.J3K16K--arahy.Tifrunner.gnm1.ann1.ADTW6E	Pattee_6_seed	1.26753		Not_DE
arahy.Tifrunner.gnm1.ann1.K58CAP--arahy.Tifrunner.gnm1.ann1.VC185S	Pattee_6_seed	-2.12705		Not_DE
arahy.Tifrunner.gnm1.ann1.KF94VL--arahy.Tifrunner.gnm1.ann1.RUA6I3	Pattee_6_seed	-1.49063		Not_DE
arahy.Tifrunner.gnm1.ann1.MCX68E--arahy.Tifrunner.gnm1.ann1.36ZEN1	Pattee_6_seed	0.389978		Not_DE
arahy.Tifrunner.gnm1.ann1.SU6N3B--arahy.Tifrunner.gnm1.ann1.4B15T0	Pattee_6_seed	-0.796623		Not_DE
arahy.Tifrunner.gnm1.ann1.VE9WMU--arahy.Tifrunner.gnm1.ann1.S4FTM0	Pattee_6_seed	-1.58166		Not_DE
arahy.Tifrunner.gnm1.ann1.V5FMPV--arahy.Tifrunner.gnm1.ann1.I2L3K5	Pattee_7_seed	-3.67407	2.66148e-05	A.highlyExpressed
arahy.Tifrunner.gnm1.ann1.PR7AYB--arahy.Tifrunner.gnm1.ann1.H8DJRL	Pattee_7_seed	-1.17976	0.0666853	Not_DE
arahy.Tifrunner.gnm1.ann1.DS6HR7--arahy.Tifrunner.gnm1.ann1.QI0PHV	Pattee_7_seed	-1.35251	0.125862	Not_DE
arahy.Tifrunner.gnm1.ann1.4A4JN6--arahy.Tifrunner.gnm1.ann1.2DQF79	Pattee_7_seed	1.06665	0.126315	Not_DE
arahy.Tifrunner.gnm1.ann1.H7T4NQ--arahy.Tifrunner.gnm1.ann1.44B081	Pattee_7_seed	-1.06995	0.150606	Not_DE
arahy.Tifrunner.gnm1.ann1.IX0GML--arahy.Tifrunner.gnm1.ann1.JGMV5U	Pattee_7_seed	5.41409	0.265606	Not_DE
arahy.Tifrunner.gnm1.ann1.IUPJ20--arahy.Tifrunner.gnm1.ann1.J5XH0F	Pattee_7_seed	5.11428	0.37696	Not_DE
arahy.Tifrunner.gnm1.ann1.45JDUT--arahy.Tifrunner.gnm1.ann1.7N2WU7	Pattee_7_seed	4.99567	0.433444	Not_DE
arahy.Tifrunner.gnm1.ann1.U8F7KB--arahy.Tifrunner.gnm1.ann1.V0UCAK	Pattee_7_seed	-2.14397	0.515394	Not_DE
arahy.Tifrunner.gnm1.ann1.HDQ65R--arahy.Tifrunner.gnm1.ann1.EB1VUM	Pattee_7_seed	-2.29774	0.529843	Not_DE
arahy.Tifrunner.gnm1.ann1.LGQQ8W--arahy.Tifrunner.gnm1.ann1.YFKH51	Pattee_7_seed	-0.748126	0.542878	Not_DE
arahy.Tifrunner.gnm1.ann1.RM3VXC--arahy.Tifrunner.gnm1.ann1.WVAI17	Pattee_7_seed	-0.737118	0.542878	Not_DE
arahy.Tifrunner.gnm1.ann1.57J6T7--arahy.Tifrunner.gnm1.ann1.IT30K9	Pattee_7_seed	3.67341	0.549048	Not_DE
arahy.Tifrunner.gnm1.ann1.DPQ6SD--arahy.Tifrunner.gnm1.ann1.H3HGUT	Pattee_7_seed	0.381948	0.607979	Not_DE
arahy.Tifrunner.gnm1.ann1.VE9WMU--arahy.Tifrunner.gnm1.ann1.S4FTM0	Pattee_7_seed	-2.73618	0.678171	Not_DE
arahy.Tifrunner.gnm1.ann1.B6Y69S--arahy.Tifrunner.gnm1.ann1.T18AYA	Pattee_7_seed	-2.3154	0.696696	Not_DE
arahy.Tifrunner.gnm1.ann1.3F6TQT--arahy.Tifrunner.gnm1.ann1.ZNIJ0J	Pattee_7_seed	0.511114	0.756015	Not_DE
arahy.Tifrunner.gnm1.ann1.X53HIH--arahy.Tifrunner.gnm1.ann1.BR8QN4	Pattee_7_seed	-0.418141	0.759478	Not_DE
arahy.Tifrunner.gnm1.ann1.6G7EGE--arahy.Tifrunner.gnm1.ann1.9UC92R	Pattee_7_seed	1.09457	0.767523	Not_DE
arahy.Tifrunner.gnm1.ann1.Y36X99--arahy.Tifrunner.gnm1.ann1.DP35X1	Pattee_7_seed	0.562398	0.83558	Not_DE
arahy.Tifrunner.gnm1.ann1.I7UCTP--arahy.Tifrunner.gnm1.ann1.0VA8DK	Pattee_7_seed	-1.61826	0.838637	Not_DE
arahy.Tifrunner.gnm1.ann1.XT9HR4--arahy.Tifrunner.gnm1.ann1.JR680W	Pattee_7_seed	0.626842	0.908254	Not_DE
arahy.Tifrunner.gnm1.ann1.D292TH--arahy.Tifrunner.gnm1.ann1.85AXUE	Pattee_7_seed	0.9251	0.926357	Not_DE
arahy.Tifrunner.gnm1.ann1.T82HCQ--arahy.Tifrunner.gnm1.ann1.Y2L847	Pattee_7_seed	-0.467275	0.935215	Not_DE
arahy.Tifrunner.gnm1.ann1.651GAD--arahy.Tifrunner.gnm1.ann1.5EJ7X6	Pattee_7_seed	0.719777	0.942269	Not_DE
arahy.Tifrunner.gnm1.ann1.WMRY2G--arahy.Tifrunner.gnm1.ann1.TP47QD	Pattee_7_seed	0.250276	0.942685	Not_DE
arahy.Tifrunner.gnm1.ann1.UI5U2V--arahy.Tifrunner.gnm1.ann1.E3E88W	Pattee_7_seed	0.731599	0.947956	Not_DE
arahy.Tifrunner.gnm1.ann1.SJGE27--arahy.Tifrunner.gnm1.ann1.US2SKM	Pattee_7_seed	-1.54482	0.959308	Not_DE
arahy.Tifrunner.gnm1.ann1.WSM8QM--arahy.Tifrunner.gnm1.ann1.S8NMKG	Pattee_7_seed	-0.432482	0.961615	Not_DE
arahy.Tifrunner.gnm1.ann1.2DN1X0--arahy.Tifrunner.gnm1.ann1.Z9PFJZ	Pattee_7_seed	-0.102431	0.970542	Not_DE
arahy.Tifrunner.gnm1.ann1.C0955D--arahy.Tifrunner.gnm1.ann1.996ISG	Pattee_7_seed	0.143119	0.97664	Not_DE
arahy.Tifrunner.gnm1.ann1.5R5YGN--arahy.Tifrunner.gnm1.ann1.BJ0S8W	Pattee_7_seed	-0.431449	0.984116	Not_DE
arahy.Tifrunner.gnm1.ann1.E24V4Y--arahy.Tifrunner.gnm1.ann1.MN60MU	Pattee_7_seed	-0.326552	0.984116	Not_DE
arahy.Tifrunner.gnm1.ann1.CYC541--arahy.Tifrunner.gnm1.ann1.QF6X98	Pattee_7_seed	-0.484728	0.984479	Not_DE
arahy.Tifrunner.gnm1.ann1.XU3QCQ--arahy.Tifrunner.gnm1.ann1.X2MKKS	Pattee_7_seed	-0.0900572	0.984479	Not_DE
arahy.Tifrunner.gnm1.ann1.EJIH9F--arahy.Tifrunner.gnm1.ann1.96C52J	Pattee_7_seed	0.174398	0.985131	Not_DE
arahy.Tifrunner.gnm1.ann1.H626TW--arahy.Tifrunner.gnm1.ann1.K4CW46	Pattee_7_seed	-0.200378	0.985131	Not_DE
arahy.Tifrunner.gnm1.ann1.02XPQ8--arahy.Tifrunner.gnm1.ann1.2BK3KU	Pattee_7_seed	-0.0887533	0.994728	Not_DE
arahy.Tifrunner.gnm1.ann1.12J3VU--arahy.Tifrunner.gnm1.ann1.0KDF2J	Pattee_7_seed	-0.07213	0.994768	Not_DE
arahy.Tifrunner.gnm1.ann1.DSP02Y--arahy.Tifrunner.gnm1.ann1.1LQ424	Pattee_7_seed	-0.15128	0.994768	Not_DE
arahy.Tifrunner.gnm1.ann1.D23SI7--arahy.Tifrunner.gnm1.ann1.UFA08L	Pattee_7_seed	0.0324842	0.996462	Not_DE
arahy.Tifrunner.gnm1.ann1.CDS96U--arahy.Tifrunner.gnm1.ann1.2A56XJ	Pattee_7_seed	-0.0288046	0.999409	Not_DE
arahy.Tifrunner.gnm1.ann1.IRZ0P1--arahy.Tifrunner.gnm1.ann1.R9MXBH	Pattee_7_seed	1.1833e-05	0.999996	Not_DE
arahy.Tifrunner.gnm1.ann1.PR7AYB--arahy.Tifrunner.gnm1.ann1.H8DJRL	Pattee_8_seed	-2.01625	0.00178062	A.highlyExpressed
arahy.Tifrunner.gnm1.ann1.V5FMPV--arahy.Tifrunner.gnm1.ann1.I2L3K5	Pattee_8_seed	-2.18959	0.0196076	A.highlyExpressed
arahy.Tifrunner.gnm1.ann1.DS6HR7--arahy.Tifrunner.gnm1.ann1.QI0PHV	Pattee_8_seed	-0.983555	0.260813	Not_DE
arahy.Tifrunner.gnm1.ann1.RM3VXC--arahy.Tifrunner.gnm1.ann1.WVAI17	Pattee_8_seed	-0.890351	0.364044	Not_DE
arahy.Tifrunner.gnm1.ann1.45JDUT--arahy.Tifrunner.gnm1.ann1.7N2WU7	Pattee_8_seed	4.35042	0.469107	Not_DE
arahy.Tifrunner.gnm1.ann1.H7T4NQ--arahy.Tifrunner.gnm1.ann1.44B081	Pattee_8_seed	-0.811117	0.489436	Not_DE
arahy.Tifrunner.gnm1.ann1.XT9HR4--arahy.Tifrunner.gnm1.ann1.JR680W	Pattee_8_seed	1.27998	0.496203	Not_DE
arahy.Tifrunner.gnm1.ann1.LGQQ8W--arahy.Tifrunner.gnm1.ann1.YFKH51	Pattee_8_seed	-0.533252	0.525057	Not_DE
arahy.Tifrunner.gnm1.ann1.UI5U2V--arahy.Tifrunner.gnm1.ann1.E3E88W	Pattee_8_seed	2.10303	0.563052	Not_DE
arahy.Tifrunner.gnm1.ann1.4A4JN6--arahy.Tifrunner.gnm1.ann1.2DQF79	Pattee_8_seed	0.591655	0.754306	Not_DE
arahy.Tifrunner.gnm1.ann1.6G7EGE--arahy.Tifrunner.gnm1.ann1.9UC92R	Pattee_8_seed	1.55045	0.754306	Not_DE
arahy.Tifrunner.gnm1.ann1.T82HCQ--arahy.Tifrunner.gnm1.ann1.Y2L847	Pattee_8_seed	-0.75509	0.833184	Not_DE
arahy.Tifrunner.gnm1.ann1.651GAD--arahy.Tifrunner.gnm1.ann1.5EJ7X6	Pattee_8_seed	0.725196	0.855853	Not_DE
arahy.Tifrunner.gnm1.ann1.EJIH9F--arahy.Tifrunner.gnm1.ann1.96C52J	Pattee_8_seed	-0.596064	0.867693	Not_DE
arahy.Tifrunner.gnm1.ann1.02XPQ8--arahy.Tifrunner.gnm1.ann1.2BK3KU	Pattee_8_seed	0.665599	0.889042	Not_DE
arahy.Tifrunner.gnm1.ann1.WMRY2G--arahy.Tifrunner.gnm1.ann1.TP47QD	Pattee_8_seed	0.236363	0.913146	Not_DE
arahy.Tifrunner.gnm1.ann1.Y36X99--arahy.Tifrunner.gnm1.ann1.DP35X1	Pattee_8_seed	0.274189	0.920211	Not_DE
arahy.Tifrunner.gnm1.ann1.WSM8QM--arahy.Tifrunner.gnm1.ann1.S8NMKG	Pattee_8_seed	0.436087	0.926516	Not_DE
arahy.Tifrunner.gnm1.ann1.XU3QCQ--arahy.Tifrunner.gnm1.ann1.X2MKKS	Pattee_8_seed	0.226528	0.926726	Not_DE
arahy.Tifrunner.gnm1.ann1.D23SI7--arahy.Tifrunner.gnm1.ann1.UFA08L	Pattee_8_seed	-0.164141	0.949293	Not_DE
arahy.Tifrunner.gnm1.ann1.DPQ6SD--arahy.Tifrunner.gnm1.ann1.H3HGUT	Pattee_8_seed	0.117496	0.957063	Not_DE
arahy.Tifrunner.gnm1.ann1.X53HIH--arahy.Tifrunner.gnm1.ann1.BR8QN4	Pattee_8_seed	-0.1413	0.958785	Not_DE
arahy.Tifrunner.gnm1.ann1.2DN1X0--arahy.Tifrunner.gnm1.ann1.Z9PFJZ	Pattee_8_seed	0.0976057	0.964435	Not_DE
arahy.Tifrunner.gnm1.ann1.12J3VU--arahy.Tifrunner.gnm1.ann1.0KDF2J	Pattee_8_seed	-0.310942	0.965365	Not_DE
arahy.Tifrunner.gnm1.ann1.3F6TQT--arahy.Tifrunner.gnm1.ann1.ZNIJ0J	Pattee_8_seed	0.196662	0.966445	Not_DE
arahy.Tifrunner.gnm1.ann1.U8F7KB--arahy.Tifrunner.gnm1.ann1.V0UCAK	Pattee_8_seed	-0.34668	0.966579	Not_DE
arahy.Tifrunner.gnm1.ann1.CDS96U--arahy.Tifrunner.gnm1.ann1.2A56XJ	Pattee_8_seed	0.26138	0.968242	Not_DE
arahy.Tifrunner.gnm1.ann1.CYC541--arahy.Tifrunner.gnm1.ann1.QF6X98	Pattee_8_seed	-0.220108	0.979592	Not_DE
arahy.Tifrunner.gnm1.ann1.HDQ65R--arahy.Tifrunner.gnm1.ann1.EB1VUM	Pattee_8_seed	-0.276394	0.981136	Not_DE
arahy.Tifrunner.gnm1.ann1.C0955D--arahy.Tifrunner.gnm1.ann1.996ISG	Pattee_8_seed	0.0423231	0.984167	Not_DE
arahy.Tifrunner.gnm1.ann1.E24V4Y--arahy.Tifrunner.gnm1.ann1.MN60MU	Pattee_8_seed	0.151941	0.987412	Not_DE
arahy.Tifrunner.gnm1.ann1.IUPJ20--arahy.Tifrunner.gnm1.ann1.J5XH0F	Pattee_8_seed	0.200269	0.987412	Not_DE
arahy.Tifrunner.gnm1.ann1.H626TW--arahy.Tifrunner.gnm1.ann1.K4CW46	Pattee_8_seed	0.0464425	0.996368	Not_DE
arahy.Tifrunner.gnm1.ann1.J3K16K--arahy.Tifrunner.gnm1.ann1.ADTW6E	Perianth	-3.98819	2.18716e-09	A.highlyExpressed
arahy.Tifrunner.gnm1.ann1.LGQQ8W--arahy.Tifrunner.gnm1.ann1.YFKH51	Perianth	-1.60671	0.000262243	A.highlyExpressed
arahy.Tifrunner.gnm1.ann1.4A4JN6--arahy.Tifrunner.gnm1.ann1.2DQF79	Perianth	-0.781696	0.000760563	Not_DE
arahy.Tifrunner.gnm1.ann1.PT27R6--arahy.Tifrunner.gnm1.ann1.I42E36	Perianth	-2.16342	0.000834805	A.highlyExpressed
arahy.Tifrunner.gnm1.ann1.DSP02Y--arahy.Tifrunner.gnm1.ann1.1LQ424	Perianth	1.03914	0.000835536	B.highlyExpressed
arahy.Tifrunner.gnm1.ann1.278RZN--arahy.Tifrunner.gnm1.ann1.182QYD	Perianth	-2.20469	0.00153855	A.highlyExpressed
arahy.Tifrunner.gnm1.ann1.WSM8QM--arahy.Tifrunner.gnm1.ann1.S8NMKG	Perianth	-1.31085	0.00322409	A.highlyExpressed
arahy.Tifrunner.gnm1.ann1.F0A5DA--arahy.Tifrunner.gnm1.ann1.53W5PH	Perianth	1.29276	0.00494389	B.highlyExpressed
arahy.Tifrunner.gnm1.ann1.D23SI7--arahy.Tifrunner.gnm1.ann1.UFA08L	Perianth	1.48301	0.00525738	B.highlyExpressed
arahy.Tifrunner.gnm1.ann1.Y36X99--arahy.Tifrunner.gnm1.ann1.DP35X1	Perianth	0.819183	0.0124652	Not_DE
arahy.Tifrunner.gnm1.ann1.XU3QCQ--arahy.Tifrunner.gnm1.ann1.X2MKKS	Perianth	-0.603429	0.019066	Not_DE
arahy.Tifrunner.gnm1.ann1.EJIH9F--arahy.Tifrunner.gnm1.ann1.96C52J	Perianth	-1.11551	0.0299768	A.highlyExpressed
arahy.Tifrunner.gnm1.ann1.I7UCTP--arahy.Tifrunner.gnm1.ann1.0VA8DK	Perianth	1.57838	0.0975495	Not_DE
arahy.Tifrunner.gnm1.ann1.X53HIH--arahy.Tifrunner.gnm1.ann1.BR8QN4	Perianth	0.730023	0.0976995	Not_DE
arahy.Tifrunner.gnm1.ann1.PR7AYB--arahy.Tifrunner.gnm1.ann1.H8DJRL	Perianth	-1.15448	0.132308	Not_DE
arahy.Tifrunner.gnm1.ann1.E24V4Y--arahy.Tifrunner.gnm1.ann1.MN60MU	Perianth	-3.13427	0.156945	Not_DE
arahy.Tifrunner.gnm1.ann1.H626TW--arahy.Tifrunner.gnm1.ann1.K4CW46	Perianth	0.711224	0.173715	Not_DE
arahy.Tifrunner.gnm1.ann1.YJ4ER4--arahy.Tifrunner.gnm1.ann1.X7367X	Perianth	3.83477	0.196327	Not_DE
arahy.Tifrunner.gnm1.ann1.4RT3BY--arahy.Tifrunner.gnm1.ann1.Q7ET6T	Perianth	-1.14754	0.240886	Not_DE
arahy.Tifrunner.gnm1.ann1.HDQ65R--arahy.Tifrunner.gnm1.ann1.EB1VUM	Perianth	1.09758	0.254297	Not_DE
arahy.Tifrunner.gnm1.ann1.12J3VU--arahy.Tifrunner.gnm1.ann1.0KDF2J	Perianth	0.490351	0.330573	Not_DE
arahy.Tifrunner.gnm1.ann1.T82HCQ--arahy.Tifrunner.gnm1.ann1.Y2L847	Perianth	-0.341917	0.368077	Not_DE
arahy.Tifrunner.gnm1.ann1.PEK8FX--arahy.Tifrunner.gnm1.ann1.3X5LAV	Perianth	-0.678036	0.402903	Not_DE
arahy.Tifrunner.gnm1.ann1.6G7EGE--arahy.Tifrunner.gnm1.ann1.9UC92R	Perianth	-0.788859	0.418591	Not_DE
arahy.Tifrunner.gnm1.ann1.IX0GML--arahy.Tifrunner.gnm1.ann1.JGMV5U	Perianth	-0.283718	0.433	Not_DE
arahy.Tifrunner.gnm1.ann1.6PHM4Q--arahy.Tifrunner.gnm1.ann1.X9JCVK	Perianth	-0.831017	0.472571	Not_DE
arahy.Tifrunner.gnm1.ann1.H7T4NQ--arahy.Tifrunner.gnm1.ann1.44B081	Perianth	1.23623	0.552952	Not_DE
arahy.Tifrunner.gnm1.ann1.02XPQ8--arahy.Tifrunner.gnm1.ann1.2BK3KU	Perianth	0.732838	0.680392	Not_DE
arahy.Tifrunner.gnm1.ann1.DS6HR7--arahy.Tifrunner.gnm1.ann1.QI0PHV	Perianth	0.399775	0.717761	Not_DE
arahy.Tifrunner.gnm1.ann1.3F6TQT--arahy.Tifrunner.gnm1.ann1.ZNIJ0J	Perianth	-0.0812997	0.730469	Not_DE
arahy.Tifrunner.gnm1.ann1.RM3VXC--arahy.Tifrunner.gnm1.ann1.WVAI17	Perianth	-0.1451	0.732295	Not_DE
arahy.Tifrunner.gnm1.ann1.DPQ6SD--arahy.Tifrunner.gnm1.ann1.H3HGUT	Perianth	0.357086	0.741014	Not_DE
arahy.Tifrunner.gnm1.ann1.YRTL7F--arahy.Tifrunner.gnm1.ann1.PGA5SC	Perianth	-0.725701	0.751409	Not_DE
arahy.Tifrunner.gnm1.ann1.D9P3QC--arahy.Tifrunner.gnm1.ann1.RK8HN4	Perianth	-0.361195	0.787309	Not_DE
arahy.Tifrunner.gnm1.ann1.FD2W4I--arahy.Tifrunner.gnm1.ann1.FYS5DJ	Perianth	0.53925	0.791681	Not_DE
arahy.Tifrunner.gnm1.ann1.FB9R4N--arahy.Tifrunner.gnm1.ann1.V5XFCT	Perianth	0.489044	0.798388	Not_DE
arahy.Tifrunner.gnm1.ann1.UI5U2V--arahy.Tifrunner.gnm1.ann1.E3E88W	Perianth	-0.175971	0.820933	Not_DE
arahy.Tifrunner.gnm1.ann1.V5FMPV--arahy.Tifrunner.gnm1.ann1.I2L3K5	Perianth	0.344765	0.823882	Not_DE
arahy.Tifrunner.gnm1.ann1.D292TH--arahy.Tifrunner.gnm1.ann1.85AXUE	Perianth	0.237678	0.841183	Not_DE
arahy.Tifrunner.gnm1.ann1.B6Y69S--arahy.Tifrunner.gnm1.ann1.T18AYA	Perianth	-0.544126	0.842853	Not_DE
arahy.Tifrunner.gnm1.ann1.2DN1X0--arahy.Tifrunner.gnm1.ann1.Z9PFJZ	Perianth	0.524016	0.853338	Not_DE
arahy.Tifrunner.gnm1.ann1.CDS96U--arahy.Tifrunner.gnm1.ann1.2A56XJ	Perianth	0.0795458	0.859496	Not_DE
arahy.Tifrunner.gnm1.ann1.C0955D--arahy.Tifrunner.gnm1.ann1.996ISG	Perianth	0.0959626	0.861162	Not_DE
arahy.Tifrunner.gnm1.ann1.IRZ0P1--arahy.Tifrunner.gnm1.ann1.R9MXBH	Perianth	-0.35357	0.873767	Not_DE
arahy.Tifrunner.gnm1.ann1.K58CAP--arahy.Tifrunner.gnm1.ann1.VC185S	Perianth	-0.524702	0.889807	Not_DE
arahy.Tifrunner.gnm1.ann1.U8F7KB--arahy.Tifrunner.gnm1.ann1.V0UCAK	Perianth	0.115746	0.954046	Not_DE
arahy.Tifrunner.gnm1.ann1.WMRY2G--arahy.Tifrunner.gnm1.ann1.TP47QD	Perianth	-0.042629	0.967497	Not_DE
arahy.Tifrunner.gnm1.ann1.47HK44--arahy.Tifrunner.gnm1.ann1.GBQU8N	Reproductive_shoot_tip	9.49317	4.66371e-13	B.highlyExpressed
arahy.Tifrunner.gnm1.ann1.DS6HR7--arahy.Tifrunner.gnm1.ann1.QI0PHV	Reproductive_shoot_tip	1.557	2.85663e-06	B.highlyExpressed
arahy.Tifrunner.gnm1.ann1.5ES0C5--arahy.Tifrunner.gnm1.ann1.EQH4G2	Reproductive_shoot_tip	4.31919	1.04396e-05	B.highlyExpressed
arahy.Tifrunner.gnm1.ann1.WSM8QM--arahy.Tifrunner.gnm1.ann1.S8NMKG	Reproductive_shoot_tip	-1.10653	0.00176279	A.highlyExpressed
arahy.Tifrunner.gnm1.ann1.4RT3BY--arahy.Tifrunner.gnm1.ann1.Q7ET6T	Reproductive_shoot_tip	-1.77322	0.00433361	A.highlyExpressed
arahy.Tifrunner.gnm1.ann1.SJGE27--arahy.Tifrunner.gnm1.ann1.US2SKM	Reproductive_shoot_tip	-2.63261	0.0132451	A.highlyExpressed
arahy.Tifrunner.gnm1.ann1.H7T4NQ--arahy.Tifrunner.gnm1.ann1.44B081	Reproductive_shoot_tip	-1.28149	0.0283601	A.highlyExpressed
arahy.Tifrunner.gnm1.ann1.3F6TQT--arahy.Tifrunner.gnm1.ann1.ZNIJ0J	Reproductive_shoot_tip	-0.580692	0.0362759	Not_DE
arahy.Tifrunner.gnm1.ann1.FB9R4N--arahy.Tifrunner.gnm1.ann1.V5XFCT	Reproductive_shoot_tip	1.8283	0.068206	Not_DE
arahy.Tifrunner.gnm1.ann1.12J3VU--arahy.Tifrunner.gnm1.ann1.0KDF2J	Reproductive_shoot_tip	0.504725	0.0799982	Not_DE
arahy.Tifrunner.gnm1.ann1.DPQ6SD--arahy.Tifrunner.gnm1.ann1.H3HGUT	Reproductive_shoot_tip	0.876839	0.0859546	Not_DE
arahy.Tifrunner.gnm1.ann1.RM3VXC--arahy.Tifrunner.gnm1.ann1.WVAI17	Reproductive_shoot_tip	-0.41978	0.0991406	Not_DE
arahy.Tifrunner.gnm1.ann1.6G7EGE--arahy.Tifrunner.gnm1.ann1.9UC92R	Reproductive_shoot_tip	-0.666261	0.146207	Not_DE
arahy.Tifrunner.gnm1.ann1.02XPQ8--arahy.Tifrunner.gnm1.ann1.2BK3KU	Reproductive_shoot_tip	0.339412	0.252289	Not_DE
arahy.Tifrunner.gnm1.ann1.IRZ0P1--arahy.Tifrunner.gnm1.ann1.R9MXBH	Reproductive_shoot_tip	2.90428	0.299076	Not_DE
arahy.Tifrunner.gnm1.ann1.YJ4ER4--arahy.Tifrunner.gnm1.ann1.X7367X	Reproductive_shoot_tip	2.95362	0.309804	Not_DE
arahy.Tifrunner.gnm1.ann1.B6Y69S--arahy.Tifrunner.gnm1.ann1.T18AYA	Reproductive_shoot_tip	-1.27011	0.321071	Not_DE
arahy.Tifrunner.gnm1.ann1.V5FMPV--arahy.Tifrunner.gnm1.ann1.I2L3K5	Reproductive_shoot_tip	0.799975	0.364876	Not_DE
arahy.Tifrunner.gnm1.ann1.EJIH9F--arahy.Tifrunner.gnm1.ann1.96C52J	Reproductive_shoot_tip	-0.312395	0.400851	Not_DE
arahy.Tifrunner.gnm1.ann1.YRTL7F--arahy.Tifrunner.gnm1.ann1.PGA5SC	Reproductive_shoot_tip	-0.810747	0.448905	Not_DE
arahy.Tifrunner.gnm1.ann1.L104JU--arahy.Tifrunner.gnm1.ann1.QG2S5M	Reproductive_shoot_tip	-0.635764	0.501573	Not_DE
arahy.Tifrunner.gnm1.ann1.XT9HR4--arahy.Tifrunner.gnm1.ann1.JR680W	Reproductive_shoot_tip	0.386746	0.509892	Not_DE
arahy.Tifrunner.gnm1.ann1.I7UCTP--arahy.Tifrunner.gnm1.ann1.0VA8DK	Reproductive_shoot_tip	-1.38466	0.519454	Not_DE
arahy.Tifrunner.gnm1.ann1.UI5U2V--arahy.Tifrunner.gnm1.ann1.E3E88W	Reproductive_shoot_tip	0.594903	0.521441	Not_DE
arahy.Tifrunner.gnm1.ann1.57J6T7--arahy.Tifrunner.gnm1.ann1.IT30K9	Reproductive_shoot_tip	0.4398	0.532755	Not_DE
arahy.Tifrunner.gnm1.ann1.PR7AYB--arahy.Tifrunner.gnm1.ann1.H8DJRL	Reproductive_shoot_tip	-0.227571	0.533294	Not_DE
arahy.Tifrunner.gnm1.ann1.Y36X99--arahy.Tifrunner.gnm1.ann1.DP35X1	Reproductive_shoot_tip	0.256379	0.556553	Not_DE
arahy.Tifrunner.gnm1.ann1.PT27R6--arahy.Tifrunner.gnm1.ann1.I42E36	Reproductive_shoot_tip	1.5392	0.623512	Not_DE
arahy.Tifrunner.gnm1.ann1.651GAD--arahy.Tifrunner.gnm1.ann1.5EJ7X6	Reproductive_shoot_tip	0.529617	0.634822	Not_DE
arahy.Tifrunner.gnm1.ann1.XU3QCQ--arahy.Tifrunner.gnm1.ann1.X2MKKS	Reproductive_shoot_tip	-0.151329	0.653573	Not_DE
arahy.Tifrunner.gnm1.ann1.C0955D--arahy.Tifrunner.gnm1.ann1.996ISG	Reproductive_shoot_tip	0.14639	0.674107	Not_DE
arahy.Tifrunner.gnm1.ann1.T82HCQ--arahy.Tifrunner.gnm1.ann1.Y2L847	Reproductive_shoot_tip	-0.185871	0.677335	Not_DE
arahy.Tifrunner.gnm1.ann1.U8F7KB--arahy.Tifrunner.gnm1.ann1.V0UCAK	Reproductive_shoot_tip	-0.775969	0.694989	Not_DE
arahy.Tifrunner.gnm1.ann1.45JDUT--arahy.Tifrunner.gnm1.ann1.7N2WU7	Reproductive_shoot_tip	0.472317	0.712178	Not_DE
arahy.Tifrunner.gnm1.ann1.3BBB4R--arahy.Tifrunner.gnm1.ann1.S1DRQT	Reproductive_shoot_tip	-0.270997	0.792074	Not_DE
arahy.Tifrunner.gnm1.ann1.K58CAP--arahy.Tifrunner.gnm1.ann1.VC185S	Reproductive_shoot_tip	-0.510023	0.793602	Not_DE
arahy.Tifrunner.gnm1.ann1.H626TW--arahy.Tifrunner.gnm1.ann1.K4CW46	Reproductive_shoot_tip	0.268768	0.798126	Not_DE
arahy.Tifrunner.gnm1.ann1.J3K16K--arahy.Tifrunner.gnm1.ann1.ADTW6E	Reproductive_shoot_tip	-0.446854	0.806374	Not_DE
arahy.Tifrunner.gnm1.ann1.2DN1X0--arahy.Tifrunner.gnm1.ann1.Z9PFJZ	Reproductive_shoot_tip	-0.0787845	0.827807	Not_DE
arahy.Tifrunner.gnm1.ann1.9A4AY7--arahy.Tifrunner.gnm1.ann1.3JX01Z	Reproductive_shoot_tip	-0.304088	0.846581	Not_DE
arahy.Tifrunner.gnm1.ann1.IUPJ20--arahy.Tifrunner.gnm1.ann1.J5XH0F	Reproductive_shoot_tip	0.568705	0.850207	Not_DE
arahy.Tifrunner.gnm1.ann1.PEK8FX--arahy.Tifrunner.gnm1.ann1.3X5LAV	Reproductive_shoot_tip	0.676726	0.85713	Not_DE
arahy.Tifrunner.gnm1.ann1.D292TH--arahy.Tifrunner.gnm1.ann1.85AXUE	Reproductive_shoot_tip	0.52437	0.857228	Not_DE
arahy.Tifrunner.gnm1.ann1.FD2W4I--arahy.Tifrunner.gnm1.ann1.FYS5DJ	Reproductive_shoot_tip	-0.515833	0.85734	Not_DE
arahy.Tifrunner.gnm1.ann1.L0D2WS--arahy.Tifrunner.gnm1.ann1.KG8LQF	Reproductive_shoot_tip	-0.407513	0.870791	Not_DE
arahy.Tifrunner.gnm1.ann1.DSP02Y--arahy.Tifrunner.gnm1.ann1.1LQ424	Reproductive_shoot_tip	0.356696	0.873891	Not_DE
arahy.Tifrunner.gnm1.ann1.4A4JN6--arahy.Tifrunner.gnm1.ann1.2DQF79	Reproductive_shoot_tip	-0.0523362	0.880927	Not_DE
arahy.Tifrunner.gnm1.ann1.D9P3QC--arahy.Tifrunner.gnm1.ann1.RK8HN4	Reproductive_shoot_tip	-0.292584	0.882227	Not_DE
arahy.Tifrunner.gnm1.ann1.HDQ65R--arahy.Tifrunner.gnm1.ann1.EB1VUM	Reproductive_shoot_tip	0.148614	0.890948	Not_DE
arahy.Tifrunner.gnm1.ann1.D23SI7--arahy.Tifrunner.gnm1.ann1.UFA08L	Reproductive_shoot_tip	0.119241	0.891784	Not_DE
arahy.Tifrunner.gnm1.ann1.CDS96U--arahy.Tifrunner.gnm1.ann1.2A56XJ	Reproductive_shoot_tip	-0.328474	0.891826	Not_DE
arahy.Tifrunner.gnm1.ann1.KF94VL--arahy.Tifrunner.gnm1.ann1.RUA6I3	Reproductive_shoot_tip	0.0643657	0.894	Not_DE
arahy.Tifrunner.gnm1.ann1.M75BKX--arahy.Tifrunner.gnm1.ann1.26LA0S	Reproductive_shoot_tip	-0.311064	0.916793	Not_DE
arahy.Tifrunner.gnm1.ann1.IX0GML--arahy.Tifrunner.gnm1.ann1.JGMV5U	Reproductive_shoot_tip	-0.154993	0.92712	Not_DE
arahy.Tifrunner.gnm1.ann1.MCX68E--arahy.Tifrunner.gnm1.ann1.36ZEN1	Reproductive_shoot_tip	-0.0800132	0.947604	Not_DE
arahy.Tifrunner.gnm1.ann1.LGQQ8W--arahy.Tifrunner.gnm1.ann1.YFKH51	Reproductive_shoot_tip	0.0841644	0.948745	Not_DE
arahy.Tifrunner.gnm1.ann1.WMRY2G--arahy.Tifrunner.gnm1.ann1.TP47QD	Reproductive_shoot_tip	-0.0229181	0.959358	Not_DE
arahy.Tifrunner.gnm1.ann1.46VNPQ--arahy.Tifrunner.gnm1.ann1.QVUM6X	Reproductive_shoot_tip	-0.07346	0.969983	Not_DE
arahy.Tifrunner.gnm1.ann1.X53HIH--arahy.Tifrunner.gnm1.ann1.BR8QN4	Reproductive_shoot_tip	-0.0370343	0.970381	Not_DE
arahy.Tifrunner.gnm1.ann1.E24V4Y--arahy.Tifrunner.gnm1.ann1.MN60MU	Reproductive_shoot_tip	-0.000886702	0.998816	Not_DE
arahy.Tifrunner.gnm1.ann1.LGQQ8W--arahy.Tifrunner.gnm1.ann1.YFKH51	Root	-3.33573	4.67001e-17	A.highlyExpressed
arahy.Tifrunner.gnm1.ann1.4A4JN6--arahy.Tifrunner.gnm1.ann1.2DQF79	Root	0.886791	3.58226e-05	Not_DE
arahy.Tifrunner.gnm1.ann1.IX0GML--arahy.Tifrunner.gnm1.ann1.JGMV5U	Root	1.61423	5.61464e-05	B.highlyExpressed
arahy.Tifrunner.gnm1.ann1.2DN1X0--arahy.Tifrunner.gnm1.ann1.Z9PFJZ	Root	2.20824	0.00010284	B.highlyExpressed
arahy.Tifrunner.gnm1.ann1.H626TW--arahy.Tifrunner.gnm1.ann1.K4CW46	Root	-1.8605	0.000110973	A.highlyExpressed
arahy.Tifrunner.gnm1.ann1.FB9R4N--arahy.Tifrunner.gnm1.ann1.V5XFCT	Root	2.10757	0.000168757	B.highlyExpressed
arahy.Tifrunner.gnm1.ann1.D23SI7--arahy.Tifrunner.gnm1.ann1.UFA08L	Root	1.27583	0.000330403	B.highlyExpressed
arahy.Tifrunner.gnm1.ann1.4RT3BY--arahy.Tifrunner.gnm1.ann1.Q7ET6T	Root	-1.17047	0.000974439	A.highlyExpressed
arahy.Tifrunner.gnm1.ann1.PEK8FX--arahy.Tifrunner.gnm1.ann1.3X5LAV	Root	0.999682	0.00131256	Not_DE
arahy.Tifrunner.gnm1.ann1.IRZ0P1--arahy.Tifrunner.gnm1.ann1.R9MXBH	Root	-0.589107	0.0164737	Not_DE
arahy.Tifrunner.gnm1.ann1.V5FMPV--arahy.Tifrunner.gnm1.ann1.I2L3K5	Root	-1.08039	0.0255298	A.highlyExpressed
arahy.Tifrunner.gnm1.ann1.HDQ65R--arahy.Tifrunner.gnm1.ann1.EB1VUM	Root	-0.450014	0.0386068	Not_DE
arahy.Tifrunner.gnm1.ann1.5R5YGN--arahy.Tifrunner.gnm1.ann1.BJ0S8W	Root	2.51285	0.0465493	B.highlyExpressed
arahy.Tifrunner.gnm1.ann1.SJGE27--arahy.Tifrunner.gnm1.ann1.US2SKM	Root	-4.36765	0.051196	Not_DE
arahy.Tifrunner.gnm1.ann1.410C0R--arahy.Tifrunner.gnm1.ann1.I4SA70	Root	-4.35748	0.0542057	Not_DE
arahy.Tifrunner.gnm1.ann1.UI5U2V--arahy.Tifrunner.gnm1.ann1.E3E88W	Root	1.16079	0.0675627	Not_DE
arahy.Tifrunner.gnm1.ann1.57J6T7--arahy.Tifrunner.gnm1.ann1.IT30K9	Root	2.35638	0.0774692	Not_DE
arahy.Tifrunner.gnm1.ann1.B6Y69S--arahy.Tifrunner.gnm1.ann1.T18AYA	Root	-0.78042	0.100096	Not_DE
arahy.Tifrunner.gnm1.ann1.197TZ3--arahy.Tifrunner.gnm1.ann1.1X4EZ2	Root	-1.37741	0.114544	Not_DE
arahy.Tifrunner.gnm1.ann1.PR7AYB--arahy.Tifrunner.gnm1.ann1.H8DJRL	Root	0.542604	0.140754	Not_DE
arahy.Tifrunner.gnm1.ann1.H7T4NQ--arahy.Tifrunner.gnm1.ann1.44B081	Root	-1.32286	0.146418	Not_DE
arahy.Tifrunner.gnm1.ann1.12J3VU--arahy.Tifrunner.gnm1.ann1.0KDF2J	Root	0.467283	0.175501	Not_DE
arahy.Tifrunner.gnm1.ann1.RM3VXC--arahy.Tifrunner.gnm1.ann1.WVAI17	Root	-1.76045	0.189267	Not_DE
arahy.Tifrunner.gnm1.ann1.Y36X99--arahy.Tifrunner.gnm1.ann1.DP35X1	Root	2.04239	0.238183	Not_DE
arahy.Tifrunner.gnm1.ann1.QP982P--arahy.Tifrunner.gnm1.ann1.67PIFF	Root	0.541269	0.265316	Not_DE
arahy.Tifrunner.gnm1.ann1.9A4AY7--arahy.Tifrunner.gnm1.ann1.3JX01Z	Root	-0.531113	0.289016	Not_DE
arahy.Tifrunner.gnm1.ann1.3F6TQT--arahy.Tifrunner.gnm1.ann1.ZNIJ0J	Root	-0.669084	0.289645	Not_DE
arahy.Tifrunner.gnm1.ann1.WMRY2G--arahy.Tifrunner.gnm1.ann1.TP47QD	Root	0.253558	0.291316	Not_DE
arahy.Tifrunner.gnm1.ann1.M75BKX--arahy.Tifrunner.gnm1.ann1.26LA0S	Root	-0.935995	0.306592	Not_DE
arahy.Tifrunner.gnm1.ann1.EJIH9F--arahy.Tifrunner.gnm1.ann1.96C52J	Root	-0.233356	0.344559	Not_DE
arahy.Tifrunner.gnm1.ann1.IUPJ20--arahy.Tifrunner.gnm1.ann1.J5XH0F	Root	-0.397117	0.360876	Not_DE
arahy.Tifrunner.gnm1.ann1.DS6HR7--arahy.Tifrunner.gnm1.ann1.QI0PHV	Root	0.840137	0.366387	Not_DE
arahy.Tifrunner.gnm1.ann1.KF94VL--arahy.Tifrunner.gnm1.ann1.RUA6I3	Root	0.903742	0.401853	Not_DE
arahy.Tifrunner.gnm1.ann1.XU3QCQ--arahy.Tifrunner.gnm1.ann1.X2MKKS	Root	-0.20902	0.411154	Not_DE
arahy.Tifrunner.gnm1.ann1.J3K16K--arahy.Tifrunner.gnm1.ann1.ADTW6E	Root	2.29663	0.421656	Not_DE
arahy.Tifrunner.gnm1.ann1.46VNPQ--arahy.Tifrunner.gnm1.ann1.QVUM6X	Root	0.559029	0.467398	Not_DE
arahy.Tifrunner.gnm1.ann1.651GAD--arahy.Tifrunner.gnm1.ann1.5EJ7X6	Root	-0.21244	0.48279	Not_DE
arahy.Tifrunner.gnm1.ann1.DPQ6SD--arahy.Tifrunner.gnm1.ann1.H3HGUT	Root	0.148219	0.504475	Not_DE
arahy.Tifrunner.gnm1.ann1.WSM8QM--arahy.Tifrunner.gnm1.ann1.S8NMKG	Root	0.46744	0.536211	Not_DE
arahy.Tifrunner.gnm1.ann1.D2034S--arahy.Tifrunner.gnm1.ann1.78V50A	Root	0.537716	0.565412	Not_DE
arahy.Tifrunner.gnm1.ann1.C0955D--arahy.Tifrunner.gnm1.ann1.996ISG	Root	0.217791	0.614375	Not_DE
arahy.Tifrunner.gnm1.ann1.PT27R6--arahy.Tifrunner.gnm1.ann1.I42E36	Root	0.303444	0.658654	Not_DE
arahy.Tifrunner.gnm1.ann1.L0D2WS--arahy.Tifrunner.gnm1.ann1.KG8LQF	Root	0.482433	0.70418	Not_DE
arahy.Tifrunner.gnm1.ann1.D292TH--arahy.Tifrunner.gnm1.ann1.85AXUE	Root	0.980228	0.716198	Not_DE
arahy.Tifrunner.gnm1.ann1.FD2W4I--arahy.Tifrunner.gnm1.ann1.FYS5DJ	Root	-0.152761	0.720337	Not_DE
arahy.Tifrunner.gnm1.ann1.K58CAP--arahy.Tifrunner.gnm1.ann1.VC185S	Root	-0.521176	0.736312	Not_DE
arahy.Tifrunner.gnm1.ann1.CDS96U--arahy.Tifrunner.gnm1.ann1.2A56XJ	Root	-0.126701	0.807069	Not_DE
arahy.Tifrunner.gnm1.ann1.I7UCTP--arahy.Tifrunner.gnm1.ann1.0VA8DK	Root	-0.201465	0.844474	Not_DE
arahy.Tifrunner.gnm1.ann1.T82HCQ--arahy.Tifrunner.gnm1.ann1.Y2L847	Root	-0.0789427	0.856181	Not_DE
arahy.Tifrunner.gnm1.ann1.5ES0C5--arahy.Tifrunner.gnm1.ann1.EQH4G2	Root	0.131928	0.865934	Not_DE
arahy.Tifrunner.gnm1.ann1.YJ4ER4--arahy.Tifrunner.gnm1.ann1.X7367X	Root	0.0812777	0.893531	Not_DE
arahy.Tifrunner.gnm1.ann1.YRTL7F--arahy.Tifrunner.gnm1.ann1.PGA5SC	Root	-0.0686392	0.95053	Not_DE
arahy.Tifrunner.gnm1.ann1.ULT0VC--arahy.Tifrunner.gnm1.ann1.79S8C9	Root	0.0875497	0.972665	Not_DE
arahy.Tifrunner.gnm1.ann1.11M5G4--arahy.Tifrunner.gnm1.ann1.3QKK9N	Root	-0.00519619	0.998415	Not_DE
arahy.Tifrunner.gnm1.ann1.47HK44--arahy.Tifrunner.gnm1.ann1.GBQU8N	Seedling_leaf	-2.36684	2.70344e-06	A.highlyExpressed
arahy.Tifrunner.gnm1.ann1.WSM8QM--arahy.Tifrunner.gnm1.ann1.S8NMKG	Seedling_leaf	-2.39166	0.000101181	A.highlyExpressed
arahy.Tifrunner.gnm1.ann1.EJIH9F--arahy.Tifrunner.gnm1.ann1.96C52J	Seedling_leaf	-1.1114	0.0327203	A.highlyExpressed
arahy.Tifrunner.gnm1.ann1.H7T4NQ--arahy.Tifrunner.gnm1.ann1.44B081	Seedling_leaf	5.57968	0.0432222	B.highlyExpressed
arahy.Tifrunner.gnm1.ann1.DS6HR7--arahy.Tifrunner.gnm1.ann1.QI0PHV	Seedling_leaf	1.77399	0.0535168	Not_DE
arahy.Tifrunner.gnm1.ann1.CDS96U--arahy.Tifrunner.gnm1.ann1.2A56XJ	Seedling_leaf	1.62993	0.0628652	Not_DE
arahy.Tifrunner.gnm1.ann1.FB9R4N--arahy.Tifrunner.gnm1.ann1.V5XFCT	Seedling_leaf	-2.58562	0.500308	Not_DE
arahy.Tifrunner.gnm1.ann1.C0955D--arahy.Tifrunner.gnm1.ann1.996ISG	Seedling_leaf	1.03929	0.547795	Not_DE
arahy.Tifrunner.gnm1.ann1.278RZN--arahy.Tifrunner.gnm1.ann1.182QYD	Seedling_leaf	1.01059	0.611118	Not_DE
arahy.Tifrunner.gnm1.ann1.2DN1X0--arahy.Tifrunner.gnm1.ann1.Z9PFJZ	Seedling_leaf	-0.419392	0.688871	Not_DE
arahy.Tifrunner.gnm1.ann1.D23SI7--arahy.Tifrunner.gnm1.ann1.UFA08L	Seedling_leaf	-1.15132	0.7333	Not_DE
arahy.Tifrunner.gnm1.ann1.WMRY2G--arahy.Tifrunner.gnm1.ann1.TP47QD	Seedling_leaf	0.637946	0.772685	Not_DE
arahy.Tifrunner.gnm1.ann1.6G7EGE--arahy.Tifrunner.gnm1.ann1.9UC92R	Seedling_leaf	-0.542427	0.854957	Not_DE
arahy.Tifrunner.gnm1.ann1.V5FMPV--arahy.Tifrunner.gnm1.ann1.I2L3K5	Seedling_leaf	0.747252	0.861588	Not_DE
arahy.Tifrunner.gnm1.ann1.H626TW--arahy.Tifrunner.gnm1.ann1.K4CW46	Seedling_leaf	0.820289	0.86455	Not_DE
arahy.Tifrunner.gnm1.ann1.4A4JN6--arahy.Tifrunner.gnm1.ann1.2DQF79	Seedling_leaf	1.03167	0.874791	Not_DE
arahy.Tifrunner.gnm1.ann1.X53HIH--arahy.Tifrunner.gnm1.ann1.BR8QN4	Seedling_leaf	-0.537274	0.884507	Not_DE
arahy.Tifrunner.gnm1.ann1.RM3VXC--arahy.Tifrunner.gnm1.ann1.WVAI17	Seedling_leaf	-0.26578	0.893078	Not_DE
arahy.Tifrunner.gnm1.ann1.Y36X99--arahy.Tifrunner.gnm1.ann1.DP35X1	Seedling_leaf	0.234744	0.896206	Not_DE
arahy.Tifrunner.gnm1.ann1.XU3QCQ--arahy.Tifrunner.gnm1.ann1.X2MKKS	Seedling_leaf	0.22551	0.901954	Not_DE
arahy.Tifrunner.gnm1.ann1.B91AID--arahy.Tifrunner.gnm1.ann1.3V4BES	Seedling_leaf	0.84182	0.92814	Not_DE
arahy.Tifrunner.gnm1.ann1.T82HCQ--arahy.Tifrunner.gnm1.ann1.Y2L847	Seedling_leaf	-0.203651	0.929928	Not_DE
arahy.Tifrunner.gnm1.ann1.U8F7KB--arahy.Tifrunner.gnm1.ann1.V0UCAK	Seedling_leaf	0.409136	0.936701	Not_DE
arahy.Tifrunner.gnm1.ann1.KF94VL--arahy.Tifrunner.gnm1.ann1.RUA6I3	Seedling_leaf	0.571928	0.937633	Not_DE
arahy.Tifrunner.gnm1.ann1.3F6TQT--arahy.Tifrunner.gnm1.ann1.ZNIJ0J	Seedling_leaf	0.173515	0.937671	Not_DE
arahy.Tifrunner.gnm1.ann1.12J3VU--arahy.Tifrunner.gnm1.ann1.0KDF2J	Seedling_leaf	-0.202002	0.949488	Not_DE
arahy.Tifrunner.gnm1.ann1.46VNPQ--arahy.Tifrunner.gnm1.ann1.QVUM6X	Seedling_leaf	0.31708	0.958511	Not_DE
arahy.Tifrunner.gnm1.ann1.PR7AYB--arahy.Tifrunner.gnm1.ann1.H8DJRL	Seedling_leaf	0.0120627	0.996199	Not_DE
arahy.Tifrunner.gnm1.ann1.4RT3BY--arahy.Tifrunner.gnm1.ann1.Q7ET6T	Seedling_leaf	-4.00691		Not_DE
arahy.Tifrunner.gnm1.ann1.9A4AY7--arahy.Tifrunner.gnm1.ann1.3JX01Z	Seedling_leaf	0.529198		Not_DE
arahy.Tifrunner.gnm1.ann1.DPQ6SD--arahy.Tifrunner.gnm1.ann1.H3HGUT	Seedling_leaf	0.484313		Not_DE
arahy.Tifrunner.gnm1.ann1.DSP02Y--arahy.Tifrunner.gnm1.ann1.1LQ424	Seedling_leaf	4.81191		Not_DE
arahy.Tifrunner.gnm1.ann1.J3K16K--arahy.Tifrunner.gnm1.ann1.ADTW6E	Seedling_leaf	-2.8944		Not_DE
arahy.Tifrunner.gnm1.ann1.L104JU--arahy.Tifrunner.gnm1.ann1.QG2S5M	Seedling_leaf	-4.21348		Not_DE
arahy.Tifrunner.gnm1.ann1.WMRY2G--arahy.Tifrunner.gnm1.ann1.TP47QD	Subterranean_peg_tip	1.0455	0.00033757	B.highlyExpressed
arahy.Tifrunner.gnm1.ann1.57J6T7--arahy.Tifrunner.gnm1.ann1.IT30K9	Subterranean_peg_tip	5.17577	0.00169945	B.highlyExpressed
arahy.Tifrunner.gnm1.ann1.H7T4NQ--arahy.Tifrunner.gnm1.ann1.44B081	Subterranean_peg_tip	-0.938562	0.00224573	Not_DE
arahy.Tifrunner.gnm1.ann1.FB9R4N--arahy.Tifrunner.gnm1.ann1.V5XFCT	Subterranean_peg_tip	2.28464	0.0246864	B.highlyExpressed
arahy.Tifrunner.gnm1.ann1.WSM8QM--arahy.Tifrunner.gnm1.ann1.S8NMKG	Subterranean_peg_tip	-0.783038	0.0350767	Not_DE
arahy.Tifrunner.gnm1.ann1.XU3QCQ--arahy.Tifrunner.gnm1.ann1.X2MKKS	Subterranean_peg_tip	0.630138	0.0383967	Not_DE
arahy.Tifrunner.gnm1.ann1.KF94VL--arahy.Tifrunner.gnm1.ann1.RUA6I3	Subterranean_peg_tip	1.11918	0.088736	Not_DE
arahy.Tifrunner.gnm1.ann1.RM3VXC--arahy.Tifrunner.gnm1.ann1.WVAI17	Subterranean_peg_tip	-0.628322	0.10297	Not_DE
arahy.Tifrunner.gnm1.ann1.12J3VU--arahy.Tifrunner.gnm1.ann1.0KDF2J	Subterranean_peg_tip	0.501196	0.143935	Not_DE
arahy.Tifrunner.gnm1.ann1.DPQ6SD--arahy.Tifrunner.gnm1.ann1.H3HGUT	Subterranean_peg_tip	0.462555	0.215055	Not_DE
arahy.Tifrunner.gnm1.ann1.E24V4Y--arahy.Tifrunner.gnm1.ann1.MN60MU	Subterranean_peg_tip	3.10415	0.256543	Not_DE
arahy.Tifrunner.gnm1.ann1.J3K16K--arahy.Tifrunner.gnm1.ann1.ADTW6E	Subterranean_peg_tip	-2.24034	0.279838	Not_DE
arahy.Tifrunner.gnm1.ann1.6G7EGE--arahy.Tifrunner.gnm1.ann1.9UC92R	Subterranean_peg_tip	0.741283	0.297605	Not_DE
arahy.Tifrunner.gnm1.ann1.H626TW--arahy.Tifrunner.gnm1.ann1.K4CW46	Subterranean_peg_tip	-0.553922	0.312193	Not_DE
arahy.Tifrunner.gnm1.ann1.4RT3BY--arahy.Tifrunner.gnm1.ann1.Q7ET6T	Subterranean_peg_tip	-1.02965	0.33766	Not_DE
arahy.Tifrunner.gnm1.ann1.278RZN--arahy.Tifrunner.gnm1.ann1.182QYD	Subterranean_peg_tip	-1.98576	0.39669	Not_DE
arahy.Tifrunner.gnm1.ann1.EJIH9F--arahy.Tifrunner.gnm1.ann1.96C52J	Subterranean_peg_tip	-1.21875	0.413828	Not_DE
arahy.Tifrunner.gnm1.ann1.K58CAP--arahy.Tifrunner.gnm1.ann1.VC185S	Subterranean_peg_tip	2.01254	0.418897	Not_DE
arahy.Tifrunner.gnm1.ann1.U8F7KB--arahy.Tifrunner.gnm1.ann1.V0UCAK	Subterranean_peg_tip	-3.45498	0.43904	Not_DE
arahy.Tifrunner.gnm1.ann1.SJGE27--arahy.Tifrunner.gnm1.ann1.US2SKM	Subterranean_peg_tip	-2.28448	0.454851	Not_DE
arahy.Tifrunner.gnm1.ann1.Y36X99--arahy.Tifrunner.gnm1.ann1.DP35X1	Subterranean_peg_tip	0.797077	0.476983	Not_DE
arahy.Tifrunner.gnm1.ann1.CDS96U--arahy.Tifrunner.gnm1.ann1.2A56XJ	Subterranean_peg_tip	-0.624609	0.47737	Not_DE
arahy.Tifrunner.gnm1.ann1.HDQ65R--arahy.Tifrunner.gnm1.ann1.EB1VUM	Subterranean_peg_tip	-0.510095	0.497518	Not_DE
arahy.Tifrunner.gnm1.ann1.IUPJ20--arahy.Tifrunner.gnm1.ann1.J5XH0F	Subterranean_peg_tip	-1.68634	0.526765	Not_DE
arahy.Tifrunner.gnm1.ann1.5R5YGN--arahy.Tifrunner.gnm1.ann1.BJ0S8W	Subterranean_peg_tip	0.847165	0.536503	Not_DE
arahy.Tifrunner.gnm1.ann1.I7UCTP--arahy.Tifrunner.gnm1.ann1.0VA8DK	Subterranean_peg_tip	1.38335	0.560767	Not_DE
arahy.Tifrunner.gnm1.ann1.3F6TQT--arahy.Tifrunner.gnm1.ann1.ZNIJ0J	Subterranean_peg_tip	-0.367234	0.633377	Not_DE
arahy.Tifrunner.gnm1.ann1.651GAD--arahy.Tifrunner.gnm1.ann1.5EJ7X6	Subterranean_peg_tip	1.39528	0.634832	Not_DE
arahy.Tifrunner.gnm1.ann1.T82HCQ--arahy.Tifrunner.gnm1.ann1.Y2L847	Subterranean_peg_tip	0.442291	0.652855	Not_DE
arahy.Tifrunner.gnm1.ann1.IRZ0P1--arahy.Tifrunner.gnm1.ann1.R9MXBH	Subterranean_peg_tip	-0.45646	0.65396	Not_DE
arahy.Tifrunner.gnm1.ann1.YRTL7F--arahy.Tifrunner.gnm1.ann1.PGA5SC	Subterranean_peg_tip	-1.05678	0.65925	Not_DE
arahy.Tifrunner.gnm1.ann1.4A4JN6--arahy.Tifrunner.gnm1.ann1.2DQF79	Subterranean_peg_tip	0.324712	0.720301	Not_DE
arahy.Tifrunner.gnm1.ann1.D9P3QC--arahy.Tifrunner.gnm1.ann1.RK8HN4	Subterranean_peg_tip	-0.955955	0.745634	Not_DE
arahy.Tifrunner.gnm1.ann1.D23SI7--arahy.Tifrunner.gnm1.ann1.UFA08L	Subterranean_peg_tip	0.286648	0.769238	Not_DE
arahy.Tifrunner.gnm1.ann1.LGQQ8W--arahy.Tifrunner.gnm1.ann1.YFKH51	Subterranean_peg_tip	-0.559958	0.777304	Not_DE
arahy.Tifrunner.gnm1.ann1.C0955D--arahy.Tifrunner.gnm1.ann1.996ISG	Subterranean_peg_tip	0.234497	0.805593	Not_DE
arahy.Tifrunner.gnm1.ann1.02XPQ8--arahy.Tifrunner.gnm1.ann1.2BK3KU	Subterranean_peg_tip	0.83956	0.812835	Not_DE
arahy.Tifrunner.gnm1.ann1.D2034S--arahy.Tifrunner.gnm1.ann1.78V50A	Subterranean_peg_tip	-0.627935	0.829716	Not_DE
arahy.Tifrunner.gnm1.ann1.PR7AYB--arahy.Tifrunner.gnm1.ann1.H8DJRL	Subterranean_peg_tip	0.144159	0.84664	Not_DE
arahy.Tifrunner.gnm1.ann1.DS6HR7--arahy.Tifrunner.gnm1.ann1.QI0PHV	Subterranean_peg_tip	-0.189471	0.848987	Not_DE
arahy.Tifrunner.gnm1.ann1.X53HIH--arahy.Tifrunner.gnm1.ann1.BR8QN4	Subterranean_peg_tip	-0.160378	0.852128	Not_DE
arahy.Tifrunner.gnm1.ann1.CYC541--arahy.Tifrunner.gnm1.ann1.QF6X98	Subterranean_peg_tip	-0.921223	0.860176	Not_DE
arahy.Tifrunner.gnm1.ann1.PT27R6--arahy.Tifrunner.gnm1.ann1.I42E36	Subterranean_peg_tip	-0.189171	0.864114	Not_DE
arahy.Tifrunner.gnm1.ann1.D292TH--arahy.Tifrunner.gnm1.ann1.85AXUE	Subterranean_peg_tip	0.462686	0.865233	Not_DE
arahy.Tifrunner.gnm1.ann1.2DN1X0--arahy.Tifrunner.gnm1.ann1.Z9PFJZ	Subterranean_peg_tip	0.121518	0.869955	Not_DE
arahy.Tifrunner.gnm1.ann1.PEK8FX--arahy.Tifrunner.gnm1.ann1.3X5LAV	Subterranean_peg_tip	0.460989	0.887151	Not_DE
arahy.Tifrunner.gnm1.ann1.M75BKX--arahy.Tifrunner.gnm1.ann1.26LA0S	Subterranean_peg_tip	0.673812	0.909386	Not_DE
arahy.Tifrunner.gnm1.ann1.9A4AY7--arahy.Tifrunner.gnm1.ann1.3JX01Z	Subterranean_peg_tip	-0.116542	0.911561	Not_DE
arahy.Tifrunner.gnm1.ann1.FD2W4I--arahy.Tifrunner.gnm1.ann1.FYS5DJ	Subterranean_peg_tip	-0.128196	0.920683	Not_DE
arahy.Tifrunner.gnm1.ann1.L0D2WS--arahy.Tifrunner.gnm1.ann1.KG8LQF	Subterranean_peg_tip	-0.243692	0.932902	Not_DE
arahy.Tifrunner.gnm1.ann1.IX0GML--arahy.Tifrunner.gnm1.ann1.JGMV5U	Subterranean_peg_tip	-0.22331	0.941213	Not_DE
arahy.Tifrunner.gnm1.ann1.46VNPQ--arahy.Tifrunner.gnm1.ann1.QVUM6X	Subterranean_peg_tip	0.110503	0.95466	Not_DE
arahy.Tifrunner.gnm1.ann1.5ES0C5--arahy.Tifrunner.gnm1.ann1.EQH4G2	Subterranean_peg_tip	-0.270296	0.959945	Not_DE
arahy.Tifrunner.gnm1.ann1.YJ4ER4--arahy.Tifrunner.gnm1.ann1.X7367X	Subterranean_peg_tip	-0.353573	0.959945	Not_DE
arahy.Tifrunner.gnm1.ann1.V5FMPV--arahy.Tifrunner.gnm1.ann1.I2L3K5	Subterranean_peg_tip	-0.0754296	0.973711	Not_DE
arahy.Tifrunner.gnm1.ann1.WSM8QM--arahy.Tifrunner.gnm1.ann1.S8NMKG	Vegetative_shoot_tip	-1.42108	0.00257824	A.highlyExpressed
arahy.Tifrunner.gnm1.ann1.4RT3BY--arahy.Tifrunner.gnm1.ann1.Q7ET6T	Vegetative_shoot_tip	-2.20742	0.0204606	A.highlyExpressed
arahy.Tifrunner.gnm1.ann1.5ES0C5--arahy.Tifrunner.gnm1.ann1.EQH4G2	Vegetative_shoot_tip	4.44318	0.046073	B.highlyExpressed
arahy.Tifrunner.gnm1.ann1.DS6HR7--arahy.Tifrunner.gnm1.ann1.QI0PHV	Vegetative_shoot_tip	0.954507	0.0508927	Not_DE
arahy.Tifrunner.gnm1.ann1.C0955D--arahy.Tifrunner.gnm1.ann1.996ISG	Vegetative_shoot_tip	0.789284	0.126513	Not_DE
arahy.Tifrunner.gnm1.ann1.DSP02Y--arahy.Tifrunner.gnm1.ann1.1LQ424	Vegetative_shoot_tip	3.7597	0.17531	Not_DE
arahy.Tifrunner.gnm1.ann1.DPQ6SD--arahy.Tifrunner.gnm1.ann1.H3HGUT	Vegetative_shoot_tip	0.753878	0.290032	Not_DE
arahy.Tifrunner.gnm1.ann1.02XPQ8--arahy.Tifrunner.gnm1.ann1.2BK3KU	Vegetative_shoot_tip	0.579727	0.323108	Not_DE
arahy.Tifrunner.gnm1.ann1.Y36X99--arahy.Tifrunner.gnm1.ann1.DP35X1	Vegetative_shoot_tip	0.619141	0.331502	Not_DE
arahy.Tifrunner.gnm1.ann1.U8F7KB--arahy.Tifrunner.gnm1.ann1.V0UCAK	Vegetative_shoot_tip	-1.93032	0.35272	Not_DE
arahy.Tifrunner.gnm1.ann1.4A4JN6--arahy.Tifrunner.gnm1.ann1.2DQF79	Vegetative_shoot_tip	-0.440186	0.358863	Not_DE
arahy.Tifrunner.gnm1.ann1.PR7AYB--arahy.Tifrunner.gnm1.ann1.H8DJRL	Vegetative_shoot_tip	-0.297335	0.412254	Not_DE
arahy.Tifrunner.gnm1.ann1.EJIH9F--arahy.Tifrunner.gnm1.ann1.96C52J	Vegetative_shoot_tip	0.448625	0.413987	Not_DE
arahy.Tifrunner.gnm1.ann1.HDQ65R--arahy.Tifrunner.gnm1.ann1.EB1VUM	Vegetative_shoot_tip	0.648102	0.487868	Not_DE
arahy.Tifrunner.gnm1.ann1.57J6T7--arahy.Tifrunner.gnm1.ann1.IT30K9	Vegetative_shoot_tip	1.30922	0.491067	Not_DE
arahy.Tifrunner.gnm1.ann1.H7T4NQ--arahy.Tifrunner.gnm1.ann1.44B081	Vegetative_shoot_tip	-0.583701	0.496906	Not_DE
arahy.Tifrunner.gnm1.ann1.E24V4Y--arahy.Tifrunner.gnm1.ann1.MN60MU	Vegetative_shoot_tip	-0.383063	0.528489	Not_DE
arahy.Tifrunner.gnm1.ann1.LGQQ8W--arahy.Tifrunner.gnm1.ann1.YFKH51	Vegetative_shoot_tip	-0.825585	0.566287	Not_DE
arahy.Tifrunner.gnm1.ann1.L104JU--arahy.Tifrunner.gnm1.ann1.QG2S5M	Vegetative_shoot_tip	-1.75063	0.605522	Not_DE
arahy.Tifrunner.gnm1.ann1.J3K16K--arahy.Tifrunner.gnm1.ann1.ADTW6E	Vegetative_shoot_tip	1.35555	0.633904	Not_DE
arahy.Tifrunner.gnm1.ann1.3F6TQT--arahy.Tifrunner.gnm1.ann1.ZNIJ0J	Vegetative_shoot_tip	-0.265244	0.63741	Not_DE
arahy.Tifrunner.gnm1.ann1.XT9HR4--arahy.Tifrunner.gnm1.ann1.JR680W	Vegetative_shoot_tip	0.518208	0.666631	Not_DE
arahy.Tifrunner.gnm1.ann1.6G7EGE--arahy.Tifrunner.gnm1.ann1.9UC92R	Vegetative_shoot_tip	-0.331666	0.671871	Not_DE
arahy.Tifrunner.gnm1.ann1.KF94VL--arahy.Tifrunner.gnm1.ann1.RUA6I3	Vegetative_shoot_tip	0.853016	0.681442	Not_DE
arahy.Tifrunner.gnm1.ann1.12J3VU--arahy.Tifrunner.gnm1.ann1.0KDF2J	Vegetative_shoot_tip	0.292442	0.695034	Not_DE
arahy.Tifrunner.gnm1.ann1.H626TW--arahy.Tifrunner.gnm1.ann1.K4CW46	Vegetative_shoot_tip	0.481009	0.700882	Not_DE
arahy.Tifrunner.gnm1.ann1.V5FMPV--arahy.Tifrunner.gnm1.ann1.I2L3K5	Vegetative_shoot_tip	0.679421	0.712413	Not_DE
arahy.Tifrunner.gnm1.ann1.RM3VXC--arahy.Tifrunner.gnm1.ann1.WVAI17	Vegetative_shoot_tip	-0.188762	0.789746	Not_DE
arahy.Tifrunner.gnm1.ann1.T82HCQ--arahy.Tifrunner.gnm1.ann1.Y2L847	Vegetative_shoot_tip	-0.279462	0.791749	Not_DE
arahy.Tifrunner.gnm1.ann1.IX0GML--arahy.Tifrunner.gnm1.ann1.JGMV5U	Vegetative_shoot_tip	-0.458509	0.820885	Not_DE
arahy.Tifrunner.gnm1.ann1.I7UCTP--arahy.Tifrunner.gnm1.ann1.0VA8DK	Vegetative_shoot_tip	-0.579615	0.835883	Not_DE
arahy.Tifrunner.gnm1.ann1.XU3QCQ--arahy.Tifrunner.gnm1.ann1.X2MKKS	Vegetative_shoot_tip	-0.101813	0.854974	Not_DE
arahy.Tifrunner.gnm1.ann1.UI5U2V--arahy.Tifrunner.gnm1.ann1.E3E88W	Vegetative_shoot_tip	-0.296602	0.858454	Not_DE
arahy.Tifrunner.gnm1.ann1.46VNPQ--arahy.Tifrunner.gnm1.ann1.QVUM6X	Vegetative_shoot_tip	-0.433535	0.867837	Not_DE
arahy.Tifrunner.gnm1.ann1.B6Y69S--arahy.Tifrunner.gnm1.ann1.T18AYA	Vegetative_shoot_tip	-0.506239	0.888405	Not_DE
arahy.Tifrunner.gnm1.ann1.X53HIH--arahy.Tifrunner.gnm1.ann1.BR8QN4	Vegetative_shoot_tip	-0.201149	0.890244	Not_DE
arahy.Tifrunner.gnm1.ann1.WMRY2G--arahy.Tifrunner.gnm1.ann1.TP47QD	Vegetative_shoot_tip	-0.083214	0.894994	Not_DE
arahy.Tifrunner.gnm1.ann1.CDS96U--arahy.Tifrunner.gnm1.ann1.2A56XJ	Vegetative_shoot_tip	-0.262671	0.897985	Not_DE
arahy.Tifrunner.gnm1.ann1.D23SI7--arahy.Tifrunner.gnm1.ann1.UFA08L	Vegetative_shoot_tip	-0.200637	0.911115	Not_DE
arahy.Tifrunner.gnm1.ann1.278RZN--arahy.Tifrunner.gnm1.ann1.182QYD	Vegetative_shoot_tip	0.368406	0.918814	Not_DE
arahy.Tifrunner.gnm1.ann1.K58CAP--arahy.Tifrunner.gnm1.ann1.VC185S	Vegetative_shoot_tip	-0.228832	0.956696	Not_DE
arahy.Tifrunner.gnm1.ann1.2DN1X0--arahy.Tifrunner.gnm1.ann1.Z9PFJZ	Vegetative_shoot_tip	0.0178969	0.971555	Not_DE
a Log2 Fold change (B.vs.A homeolog pair comparison)
b Benjamini-Hochberg adjusted P-value
c Higher expression in either A or B subgenome of the homeolog pair

## Sheet: Table 8
Supplementary Table 8. Biased expression of homologous gene pairs in different tissues.
Homolog_pair	Subgroup	Tissue	log2FoldChangea	adjusted_Pvalue.BHb	Biasc
AhMYB074--AhMYB174	NS-6	Lateral_leaf	1.90608	0.0112575	B.highlyExpressed
AhMYB074--AhMYB174	NS-6	Perianth	-2.20469	0.00153855	A.highlyExpressed
AhMYB011--AhMYB107	S1	Lateral_leaf	-2.87415	5.94144e-10	A.highlyExpressed
AhMYB011--AhMYB107	S1	Mainstem_leaf	-2.74287	0.0467479	A.highlyExpressed
AhMYB011--AhMYB107	S1	Reproductive_shoot_tip	9.49317	4.66371e-13	B.highlyExpressed
AhMYB011--AhMYB107	S1	Seedling_leaf	-2.36684	2.70344e-06	A.highlyExpressed
AhMYB053--AhMYB157	S13	Reproductive_shoot_tip	-1.28149	0.0283601	A.highlyExpressed
AhMYB053--AhMYB157	S13	Seedling_leaf	5.57968	0.0432222	B.highlyExpressed
AhMYB006--AhMYB105	SAtM85	Mainstem_leaf	1.5592	0.0326765	B.highlyExpressed
AhMYB006--AhMYB105	SAtM85	Pattee_6_seed	-3.14531	0.000563304	A.highlyExpressed
AhMYB006--AhMYB105	SAtM85	Pattee_7_seed	-3.67407	2.66148e-05	A.highlyExpressed
AhMYB006--AhMYB105	SAtM85	Pattee_8_seed	-2.18959	0.0196076	A.highlyExpressed
AhMYB006--AhMYB105	SAtM85	Root	-1.08039	0.0255298	A.highlyExpressed
AhMYB014--AhMYB114	SAtM91	Nodules	3.75978	0.00906819	B.highlyExpressed
AhMYB014--AhMYB114	SAtM91	Root	2.20824	0.00010284	B.highlyExpressed
AhMYB056--Arahy.Q7ET6T	S14	Nodules	-1.69098	9.99642e-07	A.highlyExpressed
AhMYB056--Arahy.Q7ET6T	S14	Pattee_6_pericarp	-2.86108	0.0012953	A.highlyExpressed
AhMYB056--Arahy.Q7ET6T	S14	Reproductive_shoot_tip	-1.77322	0.00433361	A.highlyExpressed
AhMYB056--Arahy.Q7ET6T	S14	Root	-1.17047	0.000974439	A.highlyExpressed
AhMYB056--Arahy.Q7ET6T	S14	Vegetative_shoot_tip	-2.20742	0.0204606	A.highlyExpressed
AhMYB029--AhMYB129	S14	Androecium	6.63582	0.00019201	B.highlyExpressed
AhMYB029--AhMYB129	S14	Subterranean_peg_tip	5.17577	0.00169945	B.highlyExpressed
AhMYB094--AhMYB191	S16	Reproductive_shoot_tip	4.31919	1.04396e-05	B.highlyExpressed
AhMYB094--AhMYB191	S16	Vegetative_shoot_tip	4.44318	0.046073	B.highlyExpressed
AhMYB060--AhMYB162	SAtM85	Aerial_peg_tip	3.19736	0.0403181	B.highlyExpressed
AhMYB060--AhMYB162	SAtM85	Pattee_6_pericarp	3.40223	0.000599613	B.highlyExpressed
AhMYB060--AhMYB162	SAtM85	Root	2.51285	0.0465493	B.highlyExpressed
AhMYB033--AhMYB133	SAtM85	Nodules	2.34434	0.0004496	B.highlyExpressed
AhMYB033--AhMYB133	SAtM85	Pattee_5_pericarp	2.00825	0.0170274	B.highlyExpressed
AhMYB033--AhMYB133	SAtM85	Pattee_6_pericarp	1.74091	0.00558159	B.highlyExpressed
AhMYB033--AhMYB133	SAtM85	Perianth	1.48301	0.00525738	B.highlyExpressed
AhMYB033--AhMYB133	SAtM85	Root	1.27583	0.000330403	B.highlyExpressed
AhMYB090--AhMYB187	S13	Lateral_leaf	2.39478	5.27877e-06	B.highlyExpressed
AhMYB090--AhMYB187	S13	Mainstem_leaf	2.0681	6.485e-05	B.highlyExpressed
AhMYB090--AhMYB187	S13	Nodules	2.79591	0.000797908	B.highlyExpressed
AhMYB090--AhMYB187	S13	Pattee_3_pod	2.3556	0.00361603	B.highlyExpressed
AhMYB090--AhMYB187	S13	Reproductive_shoot_tip	1.557	2.85663e-06	B.highlyExpressed
AhMYB070--AhMYB170	SAtM59	Pattee_6_seed	-2.0354	0.0173343	A.highlyExpressed
AhMYB070--AhMYB170	SAtM59	Perianth	-1.11551	0.0299768	A.highlyExpressed
AhMYB070--AhMYB170	SAtM59	Seedling_leaf	-1.1114	0.0327203	A.highlyExpressed
AhMYB075--AhMYB175	NS-6	Nodules	2.6789	0.00053456	B.highlyExpressed
AhMYB075--AhMYB175	NS-6	Pattee_3_pod	3.20551	0.0398629	B.highlyExpressed
AhMYB075--AhMYB175	NS-6	Pattee_5_pericarp	3.22437	0.001066	B.highlyExpressed
AhMYB075--AhMYB175	NS-6	Pattee_6_pericarp	3.38475	7.03053e-08	B.highlyExpressed
AhMYB075--AhMYB175	NS-6	Root	2.10757	0.000168757	B.highlyExpressed
AhMYB075--AhMYB175	NS-6	Subterranean_peg_tip	2.28464	0.0246864	B.highlyExpressed
AhMYB007--AhMYB106	S13	Nodules	-1.42728	0.0478105	A.highlyExpressed
AhMYB007--AhMYB106	S13	Pattee_5_pericarp	-1.86362	0.00393695	A.highlyExpressed
AhMYB007--AhMYB106	S13	Pattee_6_pericarp	-1.63966	0.00959374	A.highlyExpressed
AhMYB007--AhMYB106	S13	Root	-1.8605	0.000110973	A.highlyExpressed
Arahy.IX0GML--AhMYB186	S13	Aerial_peg_tip	3.82834	0.00102826	B.highlyExpressed
Arahy.IX0GML--AhMYB186	S13	Root	1.61423	5.61464e-05	B.highlyExpressed
AhMYB099--AhMYB196	S6	Aerial_peg_tip	-3.13358	1.12956e-06	A.highlyExpressed
AhMYB099--AhMYB196	S6	Gynoecium	-2.03879	0.0284944	A.highlyExpressed
AhMYB099--AhMYB196	S6	Lateral_leaf	-5.18951	0.00389295	A.highlyExpressed
AhMYB099--AhMYB196	S6	Mainstem_leaf	-4.41744	0.0195613	A.highlyExpressed
AhMYB099--AhMYB196	S6	Perianth	-3.98819	2.18716e-09	A.highlyExpressed
AhMYB068--AhMYB169	SAtM26	Pattee_5_pericarp	1.63153	0.0213416	B.highlyExpressed
AhMYB068--AhMYB169	SAtM26	Pattee_6_pericarp	1.67744	0.00649553	B.highlyExpressed
AhMYB089--Arahy.YFKH51	S20b	Nodules	-1.56643	0.0122208	A.highlyExpressed
AhMYB089--Arahy.YFKH51	S20b	Perianth	-1.60671	0.000262243	A.highlyExpressed
AhMYB089--Arahy.YFKH51	S20b	Root	-3.33573	4.67001e-17	A.highlyExpressed
AhMYB055--AhMYB155	S7	Pattee_10_seed	-2.50888	0.0035388	A.highlyExpressed
AhMYB055--AhMYB155	S7	Pattee_8_seed	-2.01625	0.00178062	A.highlyExpressed
AhMYB005--AhMYB104	NS-2	Pattee_6_seed	-1.2052	0.0109875	A.highlyExpressed
AhMYB005--AhMYB104	NS-2	Reproductive_shoot_tip	-2.63261	0.0132451	A.highlyExpressed
AhMYB054--AhMYB156	S13	Androecium	-2.45689	0.000962503	A.highlyExpressed
AhMYB054--AhMYB156	S13	Gynoecium	-3.40272	3.22149e-11	A.highlyExpressed
AhMYB054--AhMYB156	S13	Lateral_leaf	-1.76023	0.0226757	A.highlyExpressed
AhMYB054--AhMYB156	S13	Pattee_3_pod	-1.48077	0.0273113	A.highlyExpressed
AhMYB054--AhMYB156	S13	Pattee_5_pericarp	-1.72714	0.0453148	A.highlyExpressed
AhMYB054--AhMYB156	S13	Pattee_6_pericarp	-1.41285	0.00721253	A.highlyExpressed
AhMYB054--AhMYB156	S13	Perianth	-1.31085	0.00322409	A.highlyExpressed
AhMYB054--AhMYB156	S13	Reproductive_shoot_tip	-1.10653	0.00176279	A.highlyExpressed
AhMYB054--AhMYB156	S13	Seedling_leaf	-2.39166	0.000101181	A.highlyExpressed
AhMYB054--AhMYB156	S13	Vegetative_shoot_tip	-1.42108	0.00257824	A.highlyExpressed
AhMYB049--AhMYB153	S20a	Nodules	-3.20435	0.000734371	A.highlyExpressed
AhMYB062--AhMYB164	S14	Nodules	-1.51838	5.80909e-07	A.highlyExpressed
AhMYB066--AhMYB179	S3	Pattee_6_pericarp	-2.08543	0.044416	A.highlyExpressed
AhMYB071--AhMYB171	S14	Perianth	-2.16342	0.000834805	A.highlyExpressed
AhMYB098--AhMYB195	S1	Lateral_leaf	-1.50667	0.00298373	A.highlyExpressed
AhMYB058--AhMYB161	S21	Nodules	1.01169	0.0033914	B.highlyExpressed
AhMYB042--AhMYB144	S9	Pattee_6_seed	2.51129	0.0333908	B.highlyExpressed
AhMYB063--Arahy.2A56XJ	SAtM85	Lateral_leaf	1.6168	0.0112198	B.highlyExpressed
AhMYB095--AhMYB190	S20a	Nodules	2.89466	0.0139482	B.highlyExpressed
AhMYB039--AhMYB141	S6	Perianth	1.03914	0.000835536	B.highlyExpressed
AhMYB032--AhMYB132	NS-1	Perianth	1.29276	0.00494389	B.highlyExpressed
AhMYB081--Arahy.Y2L847	S4	Nodules	1.23412	0.00164959	B.highlyExpressed
AhMYB047--AhMYB150	SAtM88	Subterranean_peg_tip	1.0455	0.00033757	B.highlyExpressed
AhMYB034--AhMYB134	SAtM88	Pattee_10_seed	2.47786	0.0267913	B.highlyExpressed
a Log2 Fold change (B.vs.A homeolog pair comparison)
b Benjamini-Hochberg adjusted P-value
c Higher expression in either A or B subgenome of the homeolog pair

## Sheet: Table 9
Supplementary Table 9. Types of SNP associated with the population and their locations.
CHROM	POS	REF	FA001	FA002	FA003	FA004	FA005	FA006	FA007	FA008	FA009	FA010	FA011	FA012	FA013	FA014	FA015	HI001	HI002	HI003	HI004	HI005	HI006	HI007	HI008	HI009	HI010	HI011	HI012	HI013	HI014	HI015	HY001	HY002	HY003	HY004	HY005	HY006	HY007	HY008	HY009	HY010	HY011	HY012	HY013	HY014	HY015	HY016	HY017
Aradu.A01	5035942	C	Y	T	Y	C	T	T	T	T	T	C	T	T	Y	C	C	C	C	C	C	C	C	C	C	C	C	C	C	C	C	C	C	C	C	C	C	C	C	C	C	C	C	C	C	C	C	C	Y
Aradu.A01	47883796	T	T	T	T	T	T	K	T	T	T	T	T	T	T	T	T	T	T	T	T	T	T	T	T	T	T	T	T	T	T	T	T	T	T	T	T	T	T	T	T	T	T	T	T	T	T	T	T
Aradu.A02	73630093	G	R	R	R	R	R	R	R	R	R	R	R	R	A	R	R	R	R	R	R	A	R	A	A	A	R	R	R	R	R	R	R	R	R	R	R	R	R	R	R	G	A	R	R	R	R	R	R
Aradu.A02	78190570	T	Y	T	Y	T	T	C	T	T	T	Y	T	T	T	C	T	T	T	T	T	T	T	T	T	T	T	T	T	T	T	T	T	T	T	T	T	T	T	T	C	T	T	T	T	C	T	T	T
Aradu.A03	34670810	A	A	A	A	A	A	C	A	A	A	A	A	A	A	A	A	A	A	A	A	A	A	A	A	A	A	A	A	A	A	A	A	A	A	A	A	A	A	A	C	A	A	A	A	A	A	A	A
Aradu.A03	122181631	T	T	T	K	T	T	T	K	T	T	T	T	T	T	T	T	T	T	T	T	T	T	T	T	T	T	T	T	T	K	T	T	T	T	T	T	T	T	T	G	T	T	T	T	T	T	T	T
Aradu.A03	122181829	C	C	C	C	C	C	C	C	C	C	C	C	C	C	C	C	G	C	G	C	G	C	G	C	C	G	C	C	C	C	C	C	G	C	G	G	G	S	C	C	G	G	C	C	G	C	C	C
Aradu.A07	11656372	G	C	C	C	S	C	C	C	S	C	C	C	C	S	C	C	C	C	C	C	C	S	C	C	C	C	C	C	C	C	S	C	C	C	C	C	C	C	C	C	C	C	C	S	S	C	C	C
Aradu.A07	11658925	G	R	A	R	A	A	A	G	R	G	G	G	R	G	G	G	G	G	A	G	G	G	G	G	G	G	G	G	G	G	G	G	G	G	G	G	G	G	G	A	A	G	A	G	A	A	G	G
Aradu.A07	26398595	A	R	G	G	G	G	G	G	G	G	G	G	G	G	G	A	A	A	G	A	A	A	A	A	G	A	G	A	A	A	G	A	A	G	A	A	A	A	A	G	G	A	R	A	A	A	A	R
Aradu.A08	25322001	C	C	A	C	C	M	C	A	A	A	A	A	C	A	C	C	C	C	C	C	C	C	C	C	C	C	C	C	C	C	C	A	C	C	C	C	C	C	C	C	C	C	C	C	C	A	C	C
Aradu.A08	42808015	C	C	G	S	C	C	C	S	G	C	S	S	C	G	G	C	C	C	C	C	C	C	C	C	C	C	C	C	C	C	C	C	C	C	C	C	C	C	C	C	C	C	C	C	C	C	C	C
Aradu.A09	118931184	C	T	T	T	T	T	T	T	T	T	T	T	T	T	T	Y	T	T	T	T	T	T	T	T	T	T	Y	T	T	T	Y	T	T	T	T	T	Y	T	Y	T	T	Y	T	T	T	Y	T	T
Araip.B01	2829379	T	T	Y	Y	T	T	Y	Y	T	T	Y	T	Y	Y	Y	Y	T	T	Y	Y	T	T	T	T	T	Y	T	Y	Y	T	T	Y	T	T	Y	T	Y	Y	Y	Y	Y	Y	Y	Y	T	T	Y	Y
Araip.B01	2829416	C	C	Y	Y	C	C	Y	Y	C	C	Y	C	Y	Y	Y	Y	C	C	Y	Y	C	C	C	C	C	Y	C	Y	Y	C	C	Y	C	C	Y	C	Y	Y	Y	Y	Y	C	C	Y	C	C	Y	Y
Araip.B01	2830228	C	Y	Y	Y	Y	C	Y	Y	Y	Y	Y	Y	Y	Y	Y	Y	Y	Y	Y	Y	Y	Y	Y	Y	Y	Y	Y	Y	Y	Y	Y	C	Y	Y	Y	Y	Y	Y	Y	Y	Y	Y	Y	C	Y	Y	Y	Y
Araip.B01	2830229	A	R	R	R	R	A	R	R	R	R	R	R	R	R	R	R	R	R	R	R	R	R	R	R	R	R	R	R	R	R	R	R	R	R	R	R	R	R	R	R	R	R	R	A	R	R	R	R
Araip.B01	2830399	A	R	R	R	R	A	A	R	R	R	R	R	R	R	R	R	R	R	G	R	R	R	R	R	R	R	R	R	R	R	R	A	R	R	R	R	R	R	R	R	R	R	R	R	R	R	R	R
Araip.B01	2831268	A	R	A	A	A	A	R	R	R	R	R	R	R	R	R	R	R	R	R	R	R	R	A	R	A	A	R	R	R	R	A	R	A	R	A	A	R	A	A	R	R	R	R	R	R	R	R	R
Araip.B01	2840706	T	T	T	T	Y	T	T	T	T	T	T	Y	T	T	T	T	T	T	T	T	Y	T	T	T	T	T	T	T	T	Y	T	T	T	T	T	T	T	T	T	Y	T	T	T	T	T	Y	T	T
Araip.B01	2840804	C	C	S	S	S	S	C	C	C	C	C	S	S	C	S	C	C	C	S	S	S	C	C	C	S	C	S	S	C	S	S	C	C	S	C	C	C	S	C	S	C	C	S	S	S	S	C	C
Araip.B01	2840858	C	C	M	M	M	M	C	C	C	C	C	M	M	C	M	C	C	C	M	M	C	C	C	C	C	C	M	M	C	C	M	C	C	M	C	C	C	M	C	C	C	C	M	M	M	M	C	C
Araip.B01	2840910	T	T	Y	Y	Y	Y	T	Y	T	T	T	Y	T	T	Y	T	T	T	Y	Y	T	T	T	T	T	Y	T	Y	T	T	Y	T	T	Y	T	T	T	Y	T	T	Y	T	Y	Y	Y	Y	T	T
Araip.B01	58443506	A	A	A	A	A	A	A	A	M	A	A	A	A	M	A	A	A	A	A	M	M	A	M	A	A	A	A	A	M	A	A	A	A	A	A	A	A	A	A	M	A	A	A	A	A	A	A	A
Araip.B02	89273839	G	G	T	T	T	T	T	T	T	T	T	T	T	T	T	G	G	G	G	G	G	G	G	G	G	G	G	G	G	G	G	G	G	G	G	G	G	G	G	T	G	G	K	G	G	T	G	G
Araip.B02	89273840	T	T	C	C	C	C	C	C	C	C	C	C	C	C	C	T	T	T	T	T	T	T	T	T	T	T	T	T	T	T	T	T	T	T	T	T	T	T	T	C	T	T	Y	T	T	C	T	T
Araip.B02	91538478	G	K	K	K	K	K	K	K	K	K	G	K	K	K	K	K	K	K	K	K	K	K	K	K	K	K	K	K	K	K	K	G	K	K	K	K	K	K	K	G	K	G	K	K	K	K	K	K
Araip.B02	91538517	A	R	R	R	R	R	R	R	R	R	A	R	R	R	R	R	R	R	R	R	R	R	R	R	R	R	R	R	R	R	R	A	R	R	R	R	R	R	R	A	R	R	R	R	R	R	R	R
Araip.B03	19602124	C	M	M	M	M	A	M	M	M	M	M	M	M	M	M	M	M	M	C	M	M	M	M	M	M	M	M	M	M	M	M	M	A	M	M	M	M	C	M	M	M	M	M	M	M	M	M	M
Araip.B04	4049741	T	K	K	K	K	K	K	K	K	K	K	K	K	K	K	K	K	K	K	K	K	K	K	K	K	K	K	K	K	K	K	K	K	K	K	K	K	K	K	K	K	K	K	K	K	K	K	K
Araip.B04	4050274	G	K	K	K	K	K	K	K	K	K	K	K	K	K	K	K	K	K	K	K	K	K	K	K	K	K	K	K	K	K	K	K	K	K	K	K	K	K	K	K	K	K	K	K	K	K	K	K
Araip.B05	14117871	A	R	R	R	R	R	R	R	R	R	R	R	R	R	R	R	R	R	R	R	R	R	R	R	R	R	R	R	R	R	R	R	R	R	R	R	R	R	R	R	R	R	R	R	R	R	R	R
Araip.B05	14117884	C	S	S	S	S	S	S	S	S	S	S	S	S	S	S	S	S	S	S	S	S	S	S	S	S	S	S	S	S	S	S	S	S	S	S	S	S	S	S	S	S	S	S	S	S	S	S	S
Araip.B05	127232845	T	Y	Y	Y	Y	Y	Y	C	Y	Y	T	Y	Y	Y	Y	Y	Y	Y	Y	Y	T	Y	Y	Y	Y	T	T	Y	Y	T	T	Y	Y	Y	C	T	Y	Y	Y	C	Y	T	Y	Y	Y	T	Y	Y
Araip.B06	10411076	A	A	M	M	M	M	M	M	M	M	M	M	M	M	M	M	M	M	M	M	M	M	M	M	M	M	M	M	M	M	M	A	M	M	M	M	M	M	M	M	M	M	M	M	M	A	M	M
Araip.B06	10411079	A	M	M	M	M	M	M	M	M	M	M	M	M	M	M	M	M	M	M	M	M	M	M	M	M	M	M	M	M	M	M	A	M	M	M	M	M	M	M	M	M	M	M	M	M	A	M	M
Araip.B06	10411114	G	R	R	R	R	R	R	R	R	R	R	R	R	R	R	R	R	R	R	R	R	R	R	R	R	R	R	R	R	R	R	R	R	R	R	R	R	R	R	R	R	R	R	R	R	A	R	R
Araip.B06	10411135	C	Y	Y	Y	Y	Y	Y	Y	Y	Y	Y	Y	Y	Y	Y	Y	Y	Y	Y	Y	Y	Y	Y	Y	Y	Y	Y	Y	Y	Y	Y	Y	Y	Y	Y	Y	Y	Y	Y	Y	Y	Y	Y	Y	Y	Y	Y	Y
Araip.B06	42451710	A	R	R	R	R	R	R	R	R	R	R	R	R	R	R	R	R	R	R	R	R	R	R	R	R	R	R	R	G	R	G	R	R	R	G	R	R	R	R	R	R	R	R	R	R	R	A	R
Araip.B06	105515967	C	Y	Y	Y	Y	Y	C	Y	C	C	C	C	C	Y	C	C	Y	C	Y	Y	Y	Y	Y	Y	Y	Y	Y	C	Y	Y	Y	Y	Y	Y	Y	Y	Y	Y	Y	Y	C	C	Y	Y	Y	C	Y	Y
Araip.B08	116195884	T	K	K	K	K	K	K	K	K	K	K	K	K	K	K	K	K	K	K	K	K	G	K	K	K	G	G	K	K	K	K	K	K	K	K	G	K	T	K	K	K	K	K	K	K	K	T	K
Araip.B08	116196864	A	A	R	R	A	A	R	R	A	R	R	R	R	A	A	A	A	A	R	A	R	R	R	A	A	A	A	A	R	A	A	A	R	R	A	R	R	R	A	A	R	R	A	A	A	R	R	R
Araip.B08	116198122	A	A	A	M	A	A	A	A	A	A	A	A	A	M	A	A	A	A	A	M	A	A	A	A	A	A	A	A	A	A	A	A	A	M	M	M	A	A	A	A	A	A	A	M	A	M	A	A
Araip.B09	136041209	C	C	C	C	C	C	C	C	C	C	C	C	C	C	C	C	Y	C	Y	Y	Y	C	Y	Y	Y	Y	Y	Y	Y	Y	Y	C	Y	Y	Y	Y	Y	Y	Y	C	Y	Y	Y	Y	C	C	Y	Y
Araip.B09	136041264	G	R	R	R	R	R	R	R	R	R	R	R	R	R	R	R	R	R	R	R	R	A	R	R	R	R	R	R	R	R	R	R	R	R	R	R	R	R	R	R	R	R	R	R	R	R	R	R
Araip.B09	136041456	T	Y	Y	Y	Y	Y	Y	Y	Y	Y	Y	Y	Y	Y	Y	Y	Y	Y	Y	Y	Y	Y	Y	Y	Y	Y	Y	T	Y	Y	Y	Y	Y	Y	Y	Y	Y	Y	T	Y	Y	Y	Y	Y	T	Y	Y	Y
Araip.B09	136045864	T	W	W	W	W	W	W	W	W	W	W	W	W	W	W	W	W	W	W	W	W	W	W	W	W	W	W	W	W	W	W	W	W	W	W	W	W	W	W	W	W	W	W	W	W	W	W	W
Araip.B09	136046420	G	R	G	G	A	G	A	G	G	G	G	G	G	G	A	G	G	G	G	G	G	G	G	G	G	G	G	G	G	G	G	G	G	G	G	G	G	G	G	A	G	G	A	G	A	G	G	G
Araip.B10	5464034	A	M	A	A	A	A	M	M	A	M	A	M	M	A	A	A	M	M	A	A	A	A	A	A	M	M	M	M	A	A	M	M	A	M	A	A	M	M	A	A	M	M	M	A	A	A	M	M
Araip.B10	5464247	T	Y	T	T	T	T	Y	Y	T	T	T	Y	Y	T	Y	T	Y	T	T	T	T	T	T	T	T	Y	T	Y	T	T	Y	Y	T	Y	T	T	Y	Y	T	T	Y	Y	Y	T	T	T	Y	Y
Araip.B10	5464268	A	R	A	A	A	A	R	R	A	A	A	R	R	A	R	A	R	A	A	A	A	A	A	A	A	R	A	R	A	A	A	R	A	R	A	A	A	R	A	A	R	R	R	A	A	A	R	R
Araip.B10	126404816	G	G	K	G	G	T	G	T	T	G	T	T	T	T	T	G	G	G	G	G	G	G	G	G	G	G	G	G	G	G	G	G	G	G	G	G	G	G	G	G	G	G	G	G	G	G	G	G
Araip.B10	135053172	T	T	W	W	W	W	W	W	W	W	W	W	W	W	W	W	W	W	W	W	W	W	W	W	W	W	W	W	W	W	W	W	W	W	W	W	W	W	W	W	W	W	W	W	W	W	W	W
Araip.B10	135053457	T	Y	T	Y	Y	T	T	Y	T	T	Y	T	T	T	T	Y	T	Y	Y	Y	Y	Y	Y	T	Y	T	Y	T	T	Y	T	T	T	Y	Y	T	T	T	Y	Y	Y	T	Y	T	T	Y	Y	Y
Araip.B10	135053523	A	R	A	R	R	A	A	R	A	A	R	A	A	A	R	R	A	R	R	R	R	R	A	A	R	A	R	A	A	R	A	A	A	A	R	A	A	A	R	R	R	A	R	A	A	R	A	R
Araip.B10	135055306	T	Y	Y	Y	Y	Y	Y	Y	Y	Y	Y	Y	Y	Y	Y	Y	Y	Y	Y	Y	Y	Y	Y	Y	Y	Y	Y	Y	Y	Y	Y	Y	Y	Y	Y	Y	Y	Y	Y	Y	Y	Y	Y	Y	Y	Y	Y	Y
Araip.B10	135055384	G	R	R	A	R	R	R	R	R	R	R	R	R	R	R	R	R	R	A	R	R	R	R	R	R	R	R	R	R	R	R	R	R	R	R	R	R	R	R	R	R	R	R	R	R	R	R	R
Araip.B10	135055449	C	Y	Y	C	Y	Y	Y	Y	C	Y	Y	Y	C	Y	Y	Y	Y	Y	C	Y	Y	Y	Y	Y	Y	Y	Y	Y	Y	Y	Y	Y	Y	Y	Y	Y	Y	Y	Y	Y	Y	Y	Y	Y	Y	Y	Y	Y
Araip.B10	135055475	A	R	R	A	R	R	R	R	A	R	R	R	A	R	R	R	R	R	A	R	R	R	R	R	R	R	R	A	R	R	R	R	R	R	R	R	R	R	R	A	R	R	R	R	R	R	R	R
[truncated: 99 more columns]

## Sheet: Table 10
Supplementary Table 10. Phenotypic data of TBN, PL and RS ratios of the population under five environmental treatments.
Variaties	Traits
	TBN-r1	TBN-r2	TBN-r3	TBN-r4	TBN-r5	TBN-AV	PL-r1	PL-r2	PL-r3	PL-r4	PL-r5	PL-AV	RS_ratio_E	RS ratio PEG r2	RS_ratio_W	RS_ratio_W-PEG	RS ratio w r2	RS ratio-AV
FA001	6	4.18182	NaN	7.2	6.8	6.04545	4	3.72	4.1833	3.3128	3.0934	3.6619	0.149758	0.349057	0.308807	0.350551	0.314342	0.294503
FA002	6	9	NaN	8.33333	5	7.08333	3.56	3.55	NaN	3.7858	3.4147	3.57762	0.194915	0.694561	0.246518	0.173491	0.197368	0.301371
FA003	7.16667	7.83333	NaN	10.6	7.25	8.2125	2.65	2.53	2.8258	2.3064	2.2475	2.51194	0.134021	0.276923	0.232394	0.136905	0.2	0.196049
FA004	7.875	7.875	NaN	5	5.6	6.5875	2.48	2.2	NaN	2.1451	2.2072	2.25807	0.346154	0.421053	0.187132	0.576374	0.0949721	0.325137
FA005	5.6	5.1	7.2	4.8	4.5	5.44	3.53	3.4	2.281	3.3913	3.19	3.15846	0.411765	0.326667	0.221113	0.212791	0.107345	0.255936
FA006	6	3.8	14	4	6.19	6.798	4.11	3.94	4.8925	3.7651	3.158	3.97312	0.302521	0.26738	0.256149	0.207547	0.168421	0.240404
FA007	7.2	5.8	11	4.25	5.66667	6.78333	4.07	4.1	NaN	3.7819	4.2291	4.04525	0.336898	0.244	0.136622	0.430508	0.125	0.254606
FA008	5.8	4.75	NaN	5.6	4.25	5.1	4.08	3.62	NaN	3.8716	3.37	3.7354	NaN	0.275281	0.193584	NaN	0.163507	0.210791
FA009	4.1	11.4	NaN	4.6	6.2	6.575	4.27	4.03	4.5655	3.8701	3.463	4.03972	0.36036	0.214286	0.273498	0.151163	0.107843	0.22143
FA010	5.7	10	NaN	13.25	8	9.2375	3.41	3.88	NaN	3.3892	3.3982	3.51935	0.324786	0.294314	NaN	NaN	0.386454	0.335185
FA011	5.5	7.375	NaN	5.4	4.8	5.76875	3.25	3.62	3.6122	3.424	3.1683	3.4149	0.319149	0.380952	NaN	NaN	0.179661	0.293254
FA012	5.5	3.5	5.14286	4.2	3.5	4.36857	3.19	3.71	3.9549	3.4805	2.8386	3.4348	0.287879	0.337079	0.361835	0.362637	0.180952	0.306076
FA013	6.6	4.6	NaN	4.4	5.6	5.3	3.51	3.54	3.8138	3.5784	2.994	3.48724	0.315217	0.375	0.185475	NaN	0.115385	0.247769
FA014	4.5	4	11	3.8	3.8	5.42	4.53	3.32	4.7763	4.203	3.688	4.10346	0.226891	0.597403	NaN	NaN	0.2	0.341431
FA015	5.6	5.25	5	4	9	5.77	4.06	3.59	4.5457	3.4046	3.1926	3.75858	0.5	NaN	0.235688	0.319916	NaN	0.351868
HI001	10.5	9.25	NaN	NaN	NaN	9.875	3.28	2.89	NaN	NaN	NaN	3.085	NaN	NaN	NaN	NaN	NaN	#DIV/0!
HI002	3.6	3.9	NaN	5.66667	3.8	4.24167	4.36	3.64	NaN	3.4779	2.614	3.52297	0.283333	NaN	0.175188	0.245014	NaN	0.234512
HI003	8.6	6.375	NaN	5.4	5.6	6.49375	2.97	2.83	3.0527	2.6891	2.89	2.88636	0.452381	0.242291	0.224159	0.264368	0.11271	0.259182
HI004	10.4	9.42857	24	7.6	8.8	12.0457	3.64	2.56	NaN	3.2062	3.1075	3.12843	0.288889	0.408602	NaN	NaN	0.208054	0.301848
HI005	11.75	21.3333	24.5	18.25	6.58636	16.4839	3.16	2.73	NaN	2.8738	2.8353	2.89977	0.294118	0.27907	0.19708	0.202299	0.170648	0.228643
HI006	7.5	9.33333	35	14.5	6.68545	14.6038	4.35	3.1	4.6965	4.0134	3.6093	3.95384	0.435897	0.158273	NaN	NaN	0.178723	0.257631
HI007	9	7.28571	18.125	9	6.78455	10.0391	4.3	4.03	4.4596	3.7575	3.7876	4.06694	0.376812	0.345865	0.201888	0.319876	0.139442	0.276776
HI008	7.7	12.4286	18	12.6	6.88364	11.5224	4.04	3.62	4.6671	3.9417	3.3457	3.9229	0.242424	0.392308	NaN	NaN	0.192182	0.275638
HI009	10.8	10.7143	12	16	16.3	13.1629	3.88	3.56	4.9018	3.8958	3.91	4.02952	0.189474	0.338521	NaN	NaN	0.0984252	0.208807
HI010	10.3	26.8571	19	16	11.75	16.7814	3.14	3.1	3.3934	2.9313	2.827	3.07834	0.44	0.468468	NaN	NaN	0.35124	0.419903
HI011	8.5	12.5	18.3333	17	11.75	13.6167	4.37	4.5875	4.2964	3.9948	3.6783	4.1854	0.258824	0.308943	0.239554	NaN	0.198953	0.251568
HI012	7.75	15	20.8	12.3	10.25	13.22	3.34	2.86	NaN	3.63	3.632	3.3655	0.164384	NaN	NaN	NaN	NaN	0.164384
HI013	7.4	18	26.7143	18	19.5	17.9229	3.09	3.03	NaN	2.9626	2.904	2.99665	NaN	0.294444	0.193167	NaN	0.132558	0.206723
HI014	11.2	10.7143	7	16.25	12.3333	11.4995	3.53	3.1875	NaN	3.238	3.071	3.25663	0.240602	0.43617	NaN	NaN	0.147982	0.274918
HI015	9.3	10.125	NaN	6.75	9	8.79375	3.9	4.04	NaN	3.6393	3.4283	3.7519	0.213333	NaN	NaN	NaN	NaN	0.213333
HY001	NaN	18.6667	32.5	11.75	13.25	19.0417	3.01	3.2	3.0014	2.84	2.8391	2.9781	0.281818	NaN	0.335227	0.12766	NaN	0.248235
HY002	10.3	17.625	40.4	12	12.5556	18.5761	3.68	3.58	NaN	3.3905	3.4111	3.5154	NaN	1.03958	NaN	NaN	0.43659	0.738084
HY003	9.4	19.25	NaN	6.8	8.2	10.9125	4.14	3.34	NaN	3.0118	3.046	3.38445	0.207547	0.357542	0.0935608	NaN	0.221932	0.220145
HY004	5.6	12.875	46.5	12	9.6	17.315	3.28	2.35	3.2734	2.5181	2.743	2.8329	0.375	0.510417	NaN	NaN	0.214286	0.366567
HY005	11.4	23.8571	NaN	23.25	20.4	19.7268	3.44	3.7	NaN	3.5214	3.4618	3.5308	0.317365	1.07599	NaN	NaN	0.353261	0.582205
HY006	11	22.3333	36.2	16.25	14.5	20.0567	2.99	2.93	3.0776	2.6786	2.6911	2.87346	0.2	1.2963	0.203349	NaN	0.632558	0.583051
HY007	9.9	10	18	8.6	11.3333	11.5667	3.53	3.6	NaN	3.3379	3.4616	3.48238	0.178082	0.665893	NaN	NaN	0.277241	0.373739
HY008	8.1	9.5	NaN	10.5	7.2	8.825	2.93	3.3	3.0972	3.0479	3.0926	3.09354	0.112469	0.390438	0.362205	0.230661	0.185464	0.256247
HY009	9.1	8.11111	14.3333	7	6.5	9.00889	2.8	2.93	3.1097	2.7019	2.7669	2.8617	NaN	0.53937	0.265275	0.311331	0.264151	0.345032
HY010	6.6	15.6	28.2	11.4	8	13.96	3.1	3.5	3.2254	2.968	3.0148	3.16164	0.26506	0.34106	0.18251	NaN	0.257812	0.26161
HY011	8.3	19.8889	49	22	15.6	22.9578	3.88	3.67	4.055	3.59	3.7943	3.79786	0.25	0.248815	0.27415	0.112441	0.149712	0.207024
HY012	10.8	7	NaN	9.25	7.6	8.6625	2.98	3.38	3.4002	3.0287	3.0719	3.17216	NaN	0.280374	NaN	NaN	0.16501	0.222692
HY013	9.6	9.5	NaN	6.6	8	8.425	3.56	3.58	NaN	3.5897	3.5107	3.5601	NaN	0.236994	0.11983	0.304478	0.160151	0.205363
HY014	11.5	13.8	26.3333	12.8	13	15.4867	2.83	2.96	3.4021	3.0341	2.9775	3.04074	0.30137	0.571429	0.159557	0.302455	0.280952	0.323153
HY015	11.6	25.1429	30.625	34.5	NaN	25.467	3.32	2.9	NaN	2.775	2.091	2.7715	0.5625	0.664062	0.186842	0.167247	0.243655	0.364861
HY016	9.8	8.2	12.1429	8.75	9.2	9.61857	3.44	3.55	3.9287	3.6624	3.65	3.64622	0.430233	0.353276	0.210973	0.314483	0.15	0.291793
HY017	9.8	5.2	14.75	6.2	6.87	8.564	3.34	3.82	3.9143	3.8618	3.87	3.76122	0.247312	0.26087	0.186384	0.235094	0.149321	0.215796
HY018	10.3	8.1	10.625	9.5	10.2	9.745	3.68	3.32	NaN	3.44	3.45	3.4725	0.341176	NaN	0.22807	0.53112	0.135061	0.308857
HY019	8.66667	8.4	26.1667	12	11.25	13.2967	2.82	2.84	3.359	2.9768	2.99	2.99716	NaN	0.277778	0.212149	0.168696	0.116197	0.193705
HY020	12.1667	17.75	30.4286	13.8	6.48727	16.1265	3.25	3.1	3.6475	2.8036	2.7551	3.11124	0.44898	0.312057	NaN	0.142353	0.202899	0.276572
HY021	10.875	15.2	24.8	11.25	17.6	15.945	2.95	2.99	3.4577	3.0099	2.7611	3.03374	0.2	0.318182	NaN	NaN	0.159218	0.2258
HY022	10	17.6667	28.4286	20.4	17.75	18.849	2.35	2.41	2.6371	2.3887	2.1136	2.37988	0.357143	0.26087	NaN	NaN	0.183246	0.267086
HY023	6.83333	21.9	46.6667	27.4	33	27.16	2.97	2.65	3.3666	2.651	2.6339	2.8543	NaN	0.270588	NaN	NaN	0.219941	0.245265
HY024	10.8	20.1429	19.1429	23	19.3333	18.4838	3.33	3.05	3.7287	3.2207	2.899	3.24568	NaN	0.34	NaN	NaN	0.118367	0.229184
HY025	8.6	17.8333	51	23	23.75	24.8367	2.65	3	2.8092	2.5026	2.4303	2.67842	0.227273	0.288732	NaN	NaN	0.177515	0.231173
HY026	8.4	14.8	NaN	9.2	22	13.6	2.86	2.72	3.0865	2.557	2.5478	2.75426	0.447761	0.297753	0.20933	NaN	0.0983051	0.263287
HY027	6.25	22.3333	26.25	30.2	22	21.4067	3.175	3.42	NaN	2.7305	2.6864	3.00298	0.21875	0.325581	NaN	NaN	0.168539	0.237624
HY028	7.9	19.3333	20.1667	6	28	16.28	3.12	3.05	3.3594	3.0505	2.7111	3.0582	0.380435	0.291793	NaN	NaN	0.164151	0.278793
HY029	13.9	30.25	68	19.8	20.8	30.55	2.84	2.79	3.3868	2.8526	2.7058	2.91504	0.136	0.317241	NaN	NaN	0.204724	0.219322
HY030	5.8	25.8889	NaN	6	19.2	14.2222	2.75	2.94	NaN	2.8057	2.5999	2.7739	0.241667	0.522222	NaN	NaN	0.165775	0.309888
HY031	7.7	25.3333	11.8	13.4	16	14.8467	2.8	3.7	3.1745	2.3973	2.7436	2.96308	0.362903	NaN	0.193143	0.359259	NaN	0.305102
IN001	9.6	12	NaN	12	9.6	10.8	3.77	3.65	NaN	3.6854	3.6176	3.68075	0.177419	0.232653	0.206419	0.199727	0.168098	0.196863
IN002	6.8	10.5	NaN	10.25	6	8.3875	3.67	2.92	2.5843	3.5743	3.5557	3.26086	0.254545	0.252451	0.196917	0.303597	0.148847	0.231271
IN003	10.2	10.1111	5	9.66667	6.8	8.35556	3.48	3.25	NaN	3.4293	3.324	3.37082	0.262295	0.213675	0.248546	NaN	0.116402	0.21023
IN004	9.5	13.6667	15.625	6.75	6.4	10.3883	3.48	3.42	2.8018	3.4866	3.4151	3.3207	NaN	0.339806	0.177122	0.836957	0.0658537	0.354934
IN005	7.5	7.28571	14	4	5	7.55714	4.02	3.9	4.0566	3.8497	3.7724	3.91974	0.192982	0.160465	0.257101	NaN	0.125645	0.184049
IN006	9.3	9.77778	10	8.8	7.75	9.12556	3.9	3.54	NaN	3.4237	3.3952	3.56473	0.184713	0.256098	NaN	0.237584	0.1198	0.199549
IN007	6	27	15.375	19.25	16.8	16.885	2.68	2.72	NaN	2.5003	2.4526	2.58822	NaN	0.642857	0.263158	0.165598	0.277778	0.337348
VU001	11.8	14.625	18.5	14	13.75	14.535	2.34	2.55	NaN	2.0739	2.3476	2.32787	0.293478	0.705202	NaN	NaN	0.218837	0.405839
VU002	8.2	7.55556	10.3333	4.4	8	7.69778	2.81	2.8	NaN	2.5062	2.4681	2.64607	0.283019	0.931655	NaN	NaN	0.310105	0.508259
VU003	10.2	8.88889	14.8571	5.8	7	9.34921	3.04	2.95	NaN	2.7096	2.6568	2.8391	0.307692	0.719807	NaN	NaN	0.21194	0.413146
VU004	5.4	4.8	NaN	4	6.75	5.2375	3.4	3.2	NaN	2.8789	2.8156	3.07362	0.29661	0.659091	0.238329	NaN	0.196126	0.347539
VU005	8.625	10	8	8.4	9.2	8.845	3.42	3.4	NaN	3.3967	3.4226	3.40982	0.158416	0.699659	NaN	NaN	0.222807	0.360294
VU006	9.2	7.5	15	7.2	7.2	9.22	2.6	2.7	NaN	2.4772	2.6168	2.5985	0.235294	0.388535	0.244509	0.285171	0.159269	0.262556
VU007	5.8	6.125	NaN	6.75	6.2	6.21875	2.71	2.94	NaN	2.7619	2.9075	2.82985	0.326241	0.705521	NaN	NaN	0.127841	0.386535
VU008	8.1	7.16667	24.5	6.25	7.4	10.6833	2.77	2.89	2.6149	2.8724	2.899	2.80926	0.233766	0.314465	0.282712	0.213808	0.179487	0.244848
VU009	7.425	9.66667	25.1667	11.5	6	11.9517	2.56	2.65	2.9822	2.4576	2.4228	2.61452	0.298246	0.339286	0.165981	0.0588235	0.182336	0.208934
VU010	4	4.2	NaN	5	4.8	4.5	3.08	3.15	3.0907	3.1565	2.9531	3.08606	0.276995	0.565217	NaN	NaN	0.166415	0.336209
VU011	6.7	6.55556	NaN	9.8	5.6	7.16389	3.1	3.23	3.0209	3.0893	3.0866	3.10536	0.131148	0.309524	0.345291	NaN	0.13764	0.230901
VU012	4.2	4.11111	NaN	3.75	3.75	3.95278	2.25	2.22	NaN	2.1867	2.2164	2.21828	0.189024	0.268156	0.417445	0.494819	0.194529	0.312795
VU013	8.1	6.125	NaN	5.5	6.5	6.55625	2.82	2.89	2.8644	2.5196	2.5491	2.72862	0.247059	0.178138	0.240493	0.190476	0.183544	0.207942
VU014	8.3	4	NaN	8.5	5.25	6.5125	3.8	3.8	3.0437	3.2053	2.7557	3.32094	0.108434	0.213389	0.137043	0.270506	0.15625	0.177124
VU015	7.2	5	10	3.75	5	6.19	3.29	3.1	2.6669	3.2818	3.3172	3.13118	NaN	0.450644	0.190565	0.146764	0.221154	0.252282
VU016	12.5	9.28571	NaN	5.2	7.8	8.69643	2.43	2.93	NaN	2.7919	2.4908	2.66068	0.25	0.366516	0.206826	0.150873	0.216867	0.238216
VU017	9.4	7.33333	6	6.5	6.6	7.16667	2.67	2.73	NaN	2.4869	2.8149	2.67545	NaN	0.471774	0.205016	0.258124	0.209567	0.28612
VU018	8.6	4.5	10.6	7.4	4	7.02	3.07	2.95	3.4208	3.038	2.9412	3.084	0.28	0.193548	NaN	NaN	0.2397	0.23775
VU019	8.9	5.2	5	5.25	7	6.27	2.54	2.68	2.4412	2.4651	2.4882	2.5229	0.210884	0.232975	0.227526	0.255319	0.117117	0.208764
VU020	9	6.3	13.4	7.75	8.6	9.01	2.55	2.57	3.154	2.5011	2.5055	2.65612	0.128378	0.285714	0.187246	NaN	0.130137	0.182869
VU021	8.1	7.71429	15	5.2	7.2	8.64286	2.51	2.75	3.5656	2.3915	2.4299	2.7294	0.260274	0.4	0.171603	0.212878	0.205776	0.250106
VU022	7.9	5.5	9.5	3.75	7.2	6.77	2.74	2.68	3.653	2.5596	2.5763	2.84178	NaN	0.853333	NaN	NaN	0.151316	0.502325
VU023	9.2	5.125	26	4	5	9.865	2.39	2.33	3.1636	2.488	2.2082	2.51596	0.156522	NaN	NaN	0.192708	NaN	0.174615
VU024	7.9	7.14286	NaN	10.25	9	8.57321	2.98	3.16	2.9015	3.003	3.1402	3.03694	0.2016	0.440613	NaN	NaN	0.205628	0.282614
VU025	13.2	17	15.25	17	21.25	16.74	3.94	3.65	3.0591	3.6387	3.6164	3.58084	0.184211	0.518072	0.479005	0.516129	0.178628	0.375209
VU026	9.6	7.28571	NaN	6.6	5.6	7.27143	3.4	3.05	2.8598	3.034	3.0364	3.07604	NaN	0.62585	0.176879	0.462134	0.200378	0.36631
VU027	7.6	5.66667	NaN	4.25	5.6	5.77917	2.85	2.68	2.8992	2.8808	2.6347	2.78894	0.422222	0.410569	0.223517	0.100946	0.219638	0.275379
VU028	7.3	6	8.8	5	5.5	6.52	2.25	2.66	2.8465	2.3072	2.0007	2.41288	NaN	0.375	NaN	NaN	0.224242	0.299621
VU029	9	9.57143	9.375	6.5	5.6	8.00929	3.34	2.95	3.0502	2.9641	3.0215	3.06516	NaN	0.685246	NaN	NaN	0.294664	0.489955
VU030	9.2	6.8	12.1429	7.33333	23	11.6952	2.82	2.84	2.4802	2.7462	2.3525	2.64778	0.140288	0.373494	0.27027	0.774848	0.146727	0.341125
VU031	9	8.375	17.5	8.25	8.25	10.275	3.96	2.09	3.2828	3.2714	2.954	3.11164	0.347222	0.217918	NaN	NaN	0.137083	0.234074
VU032	10.6	5.77778	13.8571	8	4	8.44698	2.79	2.86	NaN	2.5251	2.6292	2.70108	0.269036	0.335366	NaN	NaN	0.152582	0.252328
VU033	9.2	10.125	7.66667	9.5	5.8	8.45833	3.45	3.52	NaN	3.393	3.3386	3.4254	0.314465	NaN	0.241734	0.195122	NaN	0.25044
VU034	10.4	13.6667	11	4.75	8	9.56333	3.04	3.15	3.2407	3.0609	3.0386	3.10604	NaN	0.536232	0.206159	0.365494	0.17364	0.320381
VU035	10.3	6.88889	13.5	7.6	4.5	8.55778	2.8	2.68	2.955	2.8487	2.7031	2.79736	NaN	0.280802	NaN	NaN	0.141531	0.211167
VU036	9	4.2	NaN	5	4.75	5.7375	2.23	2.07	2.8921	2.092	1.9615	2.24912	0.27907	0.365297	NaN	0.326923	0.137255	0.277136
VU037	8.5	9	11.6	9	8.25	9.27	3.05	3.2	3.149	3.1341	3.2106	3.14874	0.159236	0.406736	NaN	NaN	0.186916	0.250962
VU038	8.6	4.85714	NaN	9.25	6.4	7.27679	2.99	2.92	NaN	3.3912	3.4157	3.17922	0.316327	0.326409	0.187593	0.530914	0.1625	0.304749
VU039	8.2	5.8	NaN	3.8	3.66667	5.36667	2.6	2.48	2.7061	2.3695	2.4262	2.51636	0.258706	0.326848	NaN	NaN	0.132832	0.239462
VU040	9.6	7.57143	NaN	10.8	8	8.99286	3.23	2.95	3.5843	3.1047	3.1268	3.19916	0.152778	0.406832	NaN	NaN	0.164931	0.241514
VU041	10.1	9.1	NaN	9	8.25	9.1125	3.8	3.3	3.2483	3.628	3.5476	3.50478	NaN	0.295833	NaN	NaN	0.17962	0.237727
VU042	8.8	8.25	NaN	3.8	4.2	6.2625	2.2	2.14	3.086	2.0998	2.1283	2.33082	0.176211	0.263636	NaN	NaN	0.138298	0.192715
VU043	6.6	6.85714	NaN	7	6	6.61429	3.8	3.7	NaN	3.8239	3.7784	3.77557	0.25	0.16805	NaN	NaN	0.123967	0.180672
VU044	9.2	8.42857	8.71429	7.5	7.4	8.24857	2.94	3.2	3.4625	3.2007	3.1595	3.19254	0.205298	0.171233	NaN	NaN	0.15233	0.176287
VU045	9.9	11.1111	NaN	8.75	5.2	8.74028	2.82	2.82	3.1245	2.8574	2.5472	2.83382	0.351724	0.210046	0.280251	0.343846	0.0861423	0.254402
VU046	6.9	7.66667	NaN	8.66667	8	7.80833	3.97	4.02	NaN	3.64	3.6309	3.81522	0.189573	NaN	0.223734	0.259905	NaN	0.224404
VU047	8.5	8.9	NaN	8.9	8.25	8.6375	2.32	2.42	3.5409	2.9177	2.5354	2.7468	0.309091	0.291304	0.204429	0.150926	0.177596	0.226669
VU048	8.2	9.44444	NaN	8	6.75	8.09861	3.76	3.23	NaN	3.5825	3.3064	3.46973	0.178218	0.241993	NaN	NaN	0.166667	0.195626
VU049	7.2	8.16667	15.5714	6.25	6.2	8.67762	3.61	3.62	2.3001	3.6952	3.7401	3.39308	0.195652	0.33871	NaN	NaN	0.09	0.208121
VU050	6.9	7.44444	7.33333	7	8	7.33556	3.6	NaN	4.4465	3.9417	3.5641	3.88807	0.252874	0.226601	0.436798	0.733945	0.115854	0.353214
VU051	9.1	9.42857	15.3333	15.4	6	11.0524	3.57	3.31	3.2315	3.5684	3.4923	3.43444	0.107784	0.407407	0.209581	0.222816	0.126582	0.214834
VU052	9.1	9.28571	NaN	5.5	6.5	7.59643	3.06	3	3.0812	2.9471	3.1475	3.04716	0.24	0.294872	0.177583	0.159664	0.144737	0.203371
VU053	8	7.44444	10.25	NaN	7.5	8.29861	2.62	2.5	NaN	2.4451	2.4317	2.4992	0.173077	0.314286	0.436081	0.321337	0.157718	0.2805
VU054	7	5	NaN	4.6	5.5	5.525	3.03	3.3	3.0646	2.9917	3.0191	3.08108	0.25641	0.291139	0.230897	0.249	0.172662	0.240022
VU055	6.8	5.11111	NaN	4.8	4	5.17778	4.05	2.98	NaN	3.104	3.1269	3.31522	0.414286	0.295455	0.281592	0.357447	0.149254	0.299607
VU056	9.4	9.2	NaN	8.75	6.75	8.525	2.81	2.7	NaN	2.8951	2.7486	2.78843	0.304878	0.317073	0.168421	0.178431	0.172316	0.228224
VU057	8.8	7.5	NaN	5.2	4.75	6.5625	2.93	3	NaN	3.3018	2.8332	3.01625	0.297101	0.301587	0.126368	NaN	0.178571	0.225907
VU058	8.5	5.77778	NaN	9	8	7.81944	2.98	3	NaN	2.7932	2.8394	2.90315	0.186047	0.318966	0.147863	0.0732064	0.159705	0.177157
VU059	8.3	5.5	12.4286	5.5	4.6	7.26571	3.02	3.06	3.3654	2.8004	2.6916	2.98748	0.277228	0.230769	0.193264	0.217391	0.162393	0.216209
VU060	8.7	6	NaN	4.8	4.75	6.0625	2.87	2.84	2.8314	2.8337	2.8839	2.8518	0.254237	0.240602	0.220544	0.272727	0.164583	0.230539
VU061	9.1	10.2857	18.4	7	4.2	9.79714	2.95	2.93	3.4936	2.67	2.6629	2.9413	0.209877	0.287805	0.186275	0.215985	0.184411	0.21687
VU062	6	7.375	7.25	5.8	5.8	6.445	2.46	2.73	NaN	2.4858	2.2601	2.48398	0.185185	0.497238	0.187668	0.703518	0.196581	0.354038
VU063	8.9	7.33333	NaN	6.2	4.4	6.70833	2.81	2.95	NaN	2.794	2.7495	2.82587	NaN	0.280488	NaN	NaN	0.20398	0.242234
VU064	6.6	4.5	NaN	5	6.28909	5.59727	3	3.27	3.2023	3.1852	3.1643	3.16436	0.289474	0.221239	0.181028	0.11855	0.162907	0.19464
VU065	8.6	4.33333	NaN	5	6.38818	6.08038	3.04	2.93	3.4365	2.9882	2.7728	3.0335	0.328767	0.216667	NaN	NaN	0.11985	0.221761
VU066	8.1	9.33333	NaN	5.2	5.2	6.95833	2.87	2.98	3.0862	2.7808	2.7251	2.88842	0.268041	0.329545	0.204062	0.195973	0.236593	0.246843
VU067	10.5	7.55556	NaN	6.8	7.4	8.06389	3.39	3.45	3.2403	3.5205	3.1307	3.3463	NaN	0.294618	0.0888252	NaN	0.172414	0.185286
VU068	7.3	4.66667	24	6.5	4.5	9.39333	2.26	2.14	3.1414	2.3751	2.379	2.4591	0.166667	0.301435	0.190751	0.136006	0.130977	0.185167
VU069	9.3	8.71429	4	6	5.8	6.76286	2.92	2.94	2.5836	2.9094	2.7912	2.82884	NaN	0.318182	0.263577	0.259434	0.0953678	0.23414
VU070	7.125	5.85714	NaN	8.8	12	8.44554	2.87	2.77	3.1421	NaN	2.6431	2.8563	0.317073	0.256545	0.19102	0.258383	0.176768	0.239958
VU071	9.9	15.875	12.5	11.25	18	13.505	3.38	3.38	3.2504	3.5022	3.0747	3.31746	NaN	0.208	0.369295	0.2736	0.108046	0.239735
VU072	8.4	6.25	6.8	6.6	6.6	6.93	2.46	2.66	3.0896	2.6633	2.4613	2.66684	0.227468	0.356436	0.176944	0.310797	0.270073	0.268343
VU073	8.4	5.6	NaN	5.6	8.75	7.0875	2.23	2.94	3.2336	2.7062	2.5468	2.73132	0.191781	0.37561	0.174825	0.126482	0.199262	0.213592
VU074	6.1	5	12.6	4	5	6.54	3.18	3.12	NaN	2.6395	2.3421	2.8204	0.363939	0.37931	0.186548	0.672123	0.156627	0.351709
VU075	7.3	6.5	13.5	5	7.2	7.9	2.42	2.4	2.4658	2.8413	2.318	2.48902	0.112903	0.417476	0.207007	0.300775	0.181818	0.243996
VU076	7.4	5.16667	NaN	3.75	5.6	5.47917	2.54	2.88	3.1841	2.7222	2.5472	2.7747	0.142506	0.382353	0.194626	0.476793	0.128	0.264856
VU077	8.2	4.6	14	4	5.8	7.32	2.05	1.96	NaN	2.0333	1.8866	1.98247	0.266667	0.387755	0.188633	0.275771	0.169903	0.257746
VU078	8.5	6	NaN	6.2	7	6.925	NaN	4.3	4.0479	4.1193	3.6223	4.02237	NaN	0.327511	NaN	NaN	0.149153	0.238332

[truncated: 1 more sheets: Table 11]
